# Supplementary material for: De­acetyl­cinobufalactam monohydrate
Source: Acta Crystallogr Sect E Struct Rep Online. 2014 May 10;70(Pt 6):o651–2. doi: 10.1107/S1600536814010046 (PMC4051091; doi:10.1107/S1600536814010046)
Supplement: Supplementary file 1 [file e-70-0o651-sup1.cif]

##############################################################################
#                                                                            #
# This CIF contains the data in a paper accepted for publication in          #
# Acta Crystallographica Section E. It conforms to the requirements of       #
# Notes for Authors for Acta Crystallographica Section E, and has been       #
# peer reviewed under the auspices of the IUCr Commission on Journals.       #
#                                                                            #
# Full details of the Crystallographic Information File format               #
# are given in the paper "The Crystallographic Information File (CIF):       #
# a New Standard Archive File for Crystallography" by S. R. Hall, F. H.      #
# Allen and I. D. Brown [Acta Cryst. (1991), A47, 655-685].                  #
#                                                                            #
# The current version of the core CIF dictionary is obtainable from          #
# ftp://ftp.iucr.org/pub/cif_core.dic.                                       #
#                                                                            #
# Software is freely available for graphical display of the structure(s)     #
# in this CIF. For information consult the CIF software page                 #
# http://www.iucr.org/resources/cif/software.                                #
#                                                                            #
# This file may be used for bona fide research purposes within the           #
# scientific community so long as proper attribution is given to the journal # 
# article from which it was obtained.                                        #
#                                                                            #
##############################################################################
data_I
_audit_creation_method     SHELXL-97
_database_code_depnum_ccdc_archive     'CCDC 1000729'
_chemical_name_systematic
;
Deacetylcinobufalactam monohydrate
;
_chemical_name_common     'deacetylcinobufalactam monohydrate'
_chemical_formula_moiety     'C24 H33 N O4, H2 O'
_chemical_formula_sum     'C24 H35 N O5'
_chemical_formula_iupac     'C24 H33 N O4, H2 O'
_chemical_formula_weight     417.53
_chemical_melting_point     ?
_symmetry_cell_setting     monoclinic
_symmetry_space_group_name_H-M     'P 21'
_symmetry_space_group_name_Hall     'P 2yb'
loop_
    _symmetry_equiv_pos_as_xyz
    'x, y, z'
    '-x, y+1/2, -z'
_cell_length_a     8.0097(2)
_cell_length_b     12.1155(4)
_cell_length_c     11.3627(3)
_cell_angle_alpha     90.00
_cell_angle_beta     95.077(3)
_cell_angle_gamma     90.00
_cell_volume     1098.33(5)
_cell_formula_units_Z     2
_cell_measurement_reflns_used     2374
_cell_measurement_theta_min     3.91
_cell_measurement_theta_max     62.75
_cell_measurement_temperature     290(2)
_exptl_crystal_description     plate
_exptl_crystal_colour     colorless
_exptl_crystal_size_max     0.40
_exptl_crystal_size_mid     0.32
_exptl_crystal_size_min     0.10
_exptl_crystal_density_diffrn     1.263
_exptl_crystal_density_meas     ?
_exptl_crystal_density_method     'not measured'
_exptl_crystal_F_000     452
_exptl_absorpt_coefficient_mu     0.705
_exptl_absorpt_correction_type     multi-scan
_exptl_absorpt_process_details     '(CrysAlis PRO; Agilent, 2011)'
_exptl_absorpt_correction_T_min     0.806
_exptl_absorpt_correction_T_max     1.0
_exptl_special_details     ?
_diffrn_ambient_temperature     290(2)
_diffrn_radiation_type     CuK\a
_diffrn_radiation_wavelength     1.54184
_diffrn_radiation_source     'fine-focus sealed tube'
_diffrn_radiation_monochromator     graphite
_diffrn_measurement_device_type
                                'Oxford Diffraction Gemini-S Ultra sapphire CCD'
_diffrn_measurement_method     '\w scans'
_diffrn_detector_area_resol_mean     ?
_diffrn_reflns_number     3289
_diffrn_reflns_av_R_equivalents     0.0178
_diffrn_reflns_av_sigmaI/netI     0.0293
_diffrn_reflns_theta_min     3.91
_diffrn_reflns_theta_max     62.75
_diffrn_reflns_theta_full     62.75
_diffrn_measured_fraction_theta_max     0.983
_diffrn_measured_fraction_theta_full     0.983
_diffrn_reflns_limit_h_min     -9
_diffrn_reflns_limit_h_max     8
_diffrn_reflns_limit_k_min     -8
_diffrn_reflns_limit_k_max     13
_diffrn_reflns_limit_l_min     -11
_diffrn_reflns_limit_l_max     13
_diffrn_standards_number     0
_diffrn_standards_interval_count     .
_diffrn_standards_interval_time     .
_diffrn_standards_decay_%     ?
_refine_special_details
;
Refinement of <i>F</i>^2^ against ALL reflections. The weighted <i>R</i>-factor
<i>wR</i> and goodness of fit <i>S</i> are based on <i>F</i>^2^, conventional
<i>R</i>-factors <i>R</i> are based on <i>F</i>, with <i>F</i> set to zero for
negative <i>F</i>^2^. The threshold expression of <i>F</i>^2^ >
\s(<i>F</i>^2^) is used only for calculating <i>R</i>-factors(gt) <i>etc</i>.
and is not relevant to the choice of reflections for refinement.
<i>R</i>-factors based on <i>F</i>^2^ are statistically about twice as large
as those based on <i>F</i>, and <i>R</i>- factors based on ALL data will be
even larger.
;
_reflns_number_total     2396
_reflns_number_gt     2261
_reflns_threshold_expression     I>2\s(I)
_refine_ls_structure_factor_coef     Fsqd
_refine_ls_matrix_type     full
_refine_ls_R_factor_all     0.0336
_refine_ls_R_factor_gt     0.0312
_refine_ls_wR_factor_gt     0.0784
_refine_ls_wR_factor_ref     0.0806
_refine_ls_goodness_of_fit_ref     1.075
_refine_ls_restrained_S_all     1.075
_refine_ls_number_reflns     2396
_refine_ls_number_parameters     280
_refine_ls_number_restraints     1
_refine_ls_hydrogen_treatment     mixed
_refine_ls_weighting_scheme     calc
_refine_ls_weighting_details
         'calc w=1/[\s^2^(Fo^2^)+(0.0421P)^2^+0.1280P] where P=(Fo^2^+2Fc^2^)/3'
_atom_sites_solution_hydrogens     geom
_atom_sites_solution_primary     direct
_atom_sites_solution_secondary     difmap
_refine_ls_shift/su_max     0.000
_refine_ls_shift/su_mean     0.000
_refine_diff_density_max     0.142
_refine_diff_density_min     -0.131
_refine_ls_extinction_method     none
_refine_ls_extinction_coef     ?
loop_
    _atom_type_symbol
    _atom_type_description
    _atom_type_scat_dispersion_real
    _atom_type_scat_dispersion_imag
    _atom_type_scat_source
    'C' 'C' 0.0181 0.0091
                         'International Tables Vol C Tables 4.2.6.8 and 6.1.1.4'
    'H' 'H' 0.0000 0.0000
                         'International Tables Vol C Tables 4.2.6.8 and 6.1.1.4'
    'N' 'N' 0.0311 0.0180
                         'International Tables Vol C Tables 4.2.6.8 and 6.1.1.4'
    'O' 'O' 0.0492 0.0322
                         'International Tables Vol C Tables 4.2.6.8 and 6.1.1.4'
_computing_data_collection     'CrysAlis PRO (Agilent, 2011)'
_computing_cell_refinement     'CrysAlis PRO (Agilent, 2011)'
_computing_data_reduction     'CrysAlis PRO (Agilent, 2011)'
_computing_structure_solution     'SHELXS97 (Sheldrick, 2008)'
_computing_structure_refinement     'SHELXL97 (Sheldrick, 2008)'
_computing_molecular_graphics     'XP in SHELXTL (Sheldrick, 2008)'
_computing_publication_material     'SHELXTL (Sheldrick, 2008)'
loop_
    _atom_site_type_symbol
    _atom_site_label
    _atom_site_fract_x
    _atom_site_fract_y
    _atom_site_fract_z
    _atom_site_U_iso_or_equiv
    _atom_site_adp_type
    _atom_site_calc_flag
    _atom_site_refinement_flags
    _atom_site_occupancy
    _atom_site_symmetry_multiplicity
    _atom_site_disorder_assembly
    _atom_site_disorder_group
    N N1 -0.2500(2) 0.63824(18) 0.52081(16) 0.0396(5) Uani d . 1 1 . .
    H H1A -0.3296 0.6720 0.5520 0.048 Uiso calc R 1 1 . .
    O O1 0.5226(2) 0.78557(15) -0.38275(14) 0.0450(4) Uani d . 1 1 . .
    H H1B 0.5728 0.8339 -0.4159 0.067 Uiso calc R 1 1 . .
    O O2 0.2223(2) 0.53707(14) 0.21889(13) 0.0404(4) Uani d . 1 1 . .
    O O3 0.3082(2) 0.66560(16) 0.44674(14) 0.0506(5) Uani d . 1 1 . .
    H H3A 0.3830 0.7042 0.4788 0.076 Uiso calc R 1 1 . .
    O O4 -0.3079(2) 0.48508(18) 0.62396(15) 0.0529(5) Uani d . 1 1 . .
    C C1 0.2137(3) 0.8092(2) -0.2603(2) 0.0375(5) Uani d . 1 1 . .
    H H1C 0.2009 0.7931 -0.3442 0.045 Uiso calc R 1 1 . .
    H H1D 0.1184 0.8536 -0.2424 0.045 Uiso calc R 1 1 . .
    C C2 0.3714(3) 0.8770(2) -0.2341(2) 0.0430(6) Uani d . 1 1 . .
    H H2A 0.3799 0.9003 -0.1521 0.052 Uiso calc R 1 1 . .
    H H2B 0.3653 0.9426 -0.2832 0.052 Uiso calc R 1 1 . .
    C C3 0.5255(3) 0.8109(2) -0.2575(2) 0.0410(6) Uani d . 1 1 . .
    H H3B 0.6263 0.8537 -0.2327 0.049 Uiso calc R 1 1 . .
    C C4 0.5291(3) 0.7026(2) -0.1897(2) 0.0399(6) Uani d . 1 1 . .
    H H4A 0.6233 0.6591 -0.2113 0.048 Uiso calc R 1 1 . .
    H H4B 0.5473 0.7185 -0.1058 0.048 Uiso calc R 1 1 . .
    C C5 0.3701(3) 0.6345(2) -0.21181(18) 0.0347(5) Uani d . 1 1 . .
    H H5A 0.3617 0.6135 -0.2954 0.042 Uiso calc R 1 1 . .
    C C6 0.3824(4) 0.5274(2) -0.1411(2) 0.0465(6) Uani d . 1 1 . .
    H H6A 0.4896 0.4928 -0.1504 0.056 Uiso calc R 1 1 . .
    H H6B 0.2951 0.4773 -0.1727 0.056 Uiso calc R 1 1 . .
    C C7 0.3649(3) 0.5455(2) -0.0095(2) 0.0449(6) Uani d . 1 1 . .
    H H7A 0.3630 0.4745 0.0299 0.054 Uiso calc R 1 1 . .
    H H7B 0.4614 0.5862 0.0251 0.054 Uiso calc R 1 1 . .
    C C8 0.2052(3) 0.6091(2) 0.01045(19) 0.0343(5) Uani d . 1 1 . .
    H H8A 0.1104 0.5640 -0.0218 0.041 Uiso calc R 1 1 . .
    C C9 0.1961(3) 0.71946(19) -0.05767(19) 0.0305(5) Uani d . 1 1 . .
    H H9A 0.2951 0.7624 -0.0287 0.037 Uiso calc R 1 1 . .
    C C10 0.2087(3) 0.6997(2) -0.19199(18) 0.0328(5) Uani d . 1 1 . .
    C C11 0.0424(3) 0.7867(2) -0.0302(2) 0.0420(6) Uani d . 1 1 . .
    H H11A 0.0466 0.8585 -0.0675 0.050 Uiso calc R 1 1 . .
    H H11B -0.0581 0.7494 -0.0634 0.050 Uiso calc R 1 1 . .
    C C12 0.0323(3) 0.8024(2) 0.1027(2) 0.0405(6) Uani d . 1 1 . .
    H H12A -0.0680 0.8441 0.1151 0.049 Uiso calc R 1 1 . .
    H H12B 0.1281 0.8452 0.1345 0.049 Uiso calc R 1 1 . .
    C C13 0.0287(3) 0.69225(19) 0.17083(18) 0.0324(5) Uani d . 1 1 . .
    C C14 0.1819(3) 0.62930(19) 0.13928(18) 0.0320(5) Uani d . 1 1 . .
    C C15 0.3140(3) 0.6388(2) 0.2355(2) 0.0392(5) Uani d . 1 1 . .
    H H15A 0.4314 0.6419 0.2177 0.047 Uiso calc R 1 1 . .
    C C16 0.2557(3) 0.7099(2) 0.33232(19) 0.0387(6) Uani d . 1 1 . .
    H H16A 0.3031 0.7840 0.3260 0.046 Uiso calc R 1 1 . .
    C C17 0.0623(3) 0.71678(19) 0.30680(18) 0.0336(5) Uani d . 1 1 . .
    H H17A 0.0313 0.7941 0.3181 0.040 Uiso calc R 1 1 . .
    C C18 0.0561(3) 0.6373(3) -0.2475(2) 0.0516(7) Uani d . 1 1 . .
    H H18A 0.0675 0.6258 -0.3300 0.077 Uiso calc R 1 1 . .
    H H18B -0.0433 0.6797 -0.2385 0.077 Uiso calc R 1 1 . .
    H H18C 0.0479 0.5673 -0.2090 0.077 Uiso calc R 1 1 . .
    C C19 -0.1342(3) 0.6303(3) 0.1395(2) 0.0452(6) Uani d . 1 1 . .
    H H19A -0.1484 0.6179 0.0558 0.068 Uiso calc R 1 1 . .
    H H19B -0.2264 0.6732 0.1630 0.068 Uiso calc R 1 1 . .
    H H19C -0.1307 0.5607 0.1800 0.068 Uiso calc R 1 1 . .
    C C20 -0.0349(3) 0.6490(2) 0.38948(18) 0.0329(5) Uani d . 1 1 . .
    C C21 -0.1599(3) 0.6964(2) 0.44449(19) 0.0358(5) Uani d . 1 1 . .
    H H21A -0.1854 0.7703 0.4301 0.043 Uiso calc R 1 1 . .
    C C22 -0.0037(3) 0.5362(2) 0.41596(18) 0.0349(5) Uani d . 1 1 . .
    H H22A 0.0805 0.4998 0.3800 0.042 Uiso calc R 1 1 . .
    C C23 -0.0930(3) 0.4799(2) 0.49229(19) 0.0375(5) Uani d . 1 1 . .
    H H23A -0.0689 0.4058 0.5068 0.045 Uiso calc R 1 1 . .
    C C24 -0.2220(3) 0.5307(2) 0.55044(19) 0.0379(6) Uani d . 1 1 . .
    O O1W 0.3771(3) 0.4443(2) 0.5263(2) 0.0555(5) Uani d . 1 1 . .
    H H1WA 0.480(5) 0.462(3) 0.567(3) 0.092(13) Uiso d . 1 1 . .
    H H1WB 0.355(5) 0.503(4) 0.496(3) 0.084(14) Uiso d . 1 1 . .
loop_
    _atom_site_aniso_label
    _atom_site_aniso_U_11
    _atom_site_aniso_U_22
    _atom_site_aniso_U_33
    _atom_site_aniso_U_12
    _atom_site_aniso_U_13
    _atom_site_aniso_U_23
    N1 0.0374(10) 0.0467(13) 0.0365(10) 0.0049(9) 0.0131(8) 0.0015(10)
    O1 0.0544(10) 0.0426(11) 0.0413(9) -0.0053(8) 0.0232(8) 0.0012(8)
    O2 0.0541(9) 0.0351(9) 0.0335(8) 0.0123(8) 0.0119(7) 0.0039(8)
    O3 0.0563(10) 0.0580(12) 0.0357(9) -0.0091(9) -0.0054(7) -0.0029(9)
    O4 0.0498(10) 0.0619(12) 0.0490(10) -0.0076(9) 0.0154(8) 0.0124(10)
    C1 0.0428(12) 0.0421(14) 0.0288(12) 0.0056(11) 0.0091(9) 0.0046(11)
    C2 0.0593(15) 0.0318(13) 0.0403(13) -0.0022(12) 0.0179(11) -0.0008(11)
    C3 0.0437(13) 0.0431(14) 0.0380(13) -0.0094(11) 0.0139(10) -0.0045(12)
    C4 0.0373(12) 0.0458(15) 0.0379(12) 0.0043(11) 0.0105(10) 0.0002(12)
    C5 0.0467(12) 0.0323(13) 0.0269(10) -0.0007(11) 0.0132(9) -0.0032(10)
    C6 0.0635(15) 0.0373(15) 0.0422(13) 0.0084(12) 0.0240(11) 0.0007(12)
    C7 0.0616(15) 0.0407(14) 0.0353(12) 0.0193(13) 0.0209(11) 0.0068(12)
    C8 0.0421(12) 0.0317(13) 0.0304(11) 0.0025(10) 0.0100(9) 0.0012(10)
    C9 0.0351(11) 0.0301(12) 0.0274(11) 0.0008(9) 0.0084(8) 0.0013(10)
    C10 0.0342(11) 0.0378(13) 0.0273(11) -0.0027(10) 0.0067(8) 0.0021(11)
    C11 0.0512(14) 0.0439(16) 0.0330(13) 0.0135(12) 0.0156(10) 0.0118(11)
    C12 0.0526(14) 0.0336(13) 0.0377(13) 0.0144(12) 0.0181(11) 0.0054(11)
    C13 0.0390(12) 0.0310(12) 0.0287(11) 0.0024(10) 0.0105(9) 0.0000(10)
    C14 0.0406(11) 0.0262(12) 0.0305(11) 0.0025(10) 0.0116(9) 0.0036(10)
    C15 0.0346(11) 0.0459(15) 0.0379(12) 0.0011(11) 0.0080(9) 0.0021(12)
    C16 0.0462(13) 0.0370(14) 0.0335(12) -0.0076(11) 0.0065(10) -0.0030(11)
    C17 0.0444(12) 0.0273(12) 0.0306(12) 0.0012(10) 0.0117(9) -0.0019(10)
    C18 0.0508(14) 0.0668(19) 0.0370(13) -0.0149(14) 0.0033(10) -0.0092(14)
    C19 0.0417(12) 0.0595(17) 0.0353(12) -0.0028(13) 0.0082(10) -0.0001(13)
    C20 0.0382(11) 0.0357(13) 0.0258(10) 0.0009(10) 0.0076(9) -0.0025(10)
    C21 0.0391(12) 0.0361(13) 0.0332(11) 0.0050(11) 0.0088(9) 0.0038(11)
    C22 0.0401(12) 0.0357(13) 0.0295(11) 0.0019(11) 0.0063(9) -0.0037(11)
    C23 0.0468(12) 0.0336(13) 0.0326(11) -0.0016(11) 0.0058(10) 0.0011(11)
    C24 0.0361(12) 0.0457(15) 0.0316(11) -0.0050(11) 0.0010(9) 0.0034(12)
    O1W 0.0558(13) 0.0493(13) 0.0618(13) 0.0030(10) 0.0073(10) -0.0124(12)
_geom_special_details
;
All e.s.d.'s (except the e.s.d. in the dihedral angle between two l.s. planes)
are estimated using the full covariance matrix. The cell e.s.d.'s are taken
into account individually in the estimation of e.s.d.'s in distances, angles
and torsion angles; correlations between e.s.d.'s in cell parameters are only
used when they are defined by crystal symmetry. An approximate (isotropic)
treatment of cell e.s.d.'s is used for estimating e.s.d.'s involving l.s.
planes.
;
loop_
    _geom_bond_atom_site_label_1
    _geom_bond_atom_site_label_2
    _geom_bond_site_symmetry_1
    _geom_bond_site_symmetry_2
    _geom_bond_distance
    _geom_bond_publ_flag
    O1 C3 . . 1.454(3) no
    O2 C14 . . 1.456(3) no
    O2 C15 . . 1.439(3) no
    O3 C16 . . 1.435(3) no
    O4 C24 . . 1.256(3) no
    O1 H1B . . 0.8200 no
    O3 H3A . . 0.8200 no
    O1W H1WB . . 0.80(5) no
    O1W H1WA . . 0.93(4) no
    N1 C24 . . 1.359(3) no
    N1 C21 . . 1.371(3) no
    N1 H1A . . 0.8600 no
    C1 C2 . . 1.514(3) no
    C1 C10 . . 1.539(3) no
    C2 C3 . . 1.515(3) no
    C3 C4 . . 1.521(3) no
    C4 C5 . . 1.520(3) no
    C5 C10 . . 1.548(3) no
    C5 C6 . . 1.525(3) no
    C6 C7 . . 1.530(3) no
    C7 C8 . . 1.527(3) no
    C8 C14 . . 1.512(3) no
    C8 C9 . . 1.543(3) no
    C9 C10 . . 1.557(3) no
    C9 C11 . . 1.531(3) no
    C10 C18 . . 1.525(4) no
    C11 C12 . . 1.531(3) no
    C12 C13 . . 1.544(3) no
    C13 C19 . . 1.520(4) no
    C13 C14 . . 1.515(3) no
    C13 C17 . . 1.573(3) no
    C14 C15 . . 1.457(3) no
    C15 C16 . . 1.504(3) no
    C16 C17 . . 1.553(3) no
    C17 C20 . . 1.514(3) no
    C20 C22 . . 1.417(3) no
    C20 C21 . . 1.354(3) no
    C22 C23 . . 1.356(3) no
    C23 C24 . . 1.416(3) no
    C1 H1C . . 0.9700 no
    C1 H1D . . 0.9700 no
    C2 H2B . . 0.9700 no
    C2 H2A . . 0.9700 no
    C3 H3B . . 0.9800 no
    C4 H4A . . 0.9700 no
    C4 H4B . . 0.9700 no
    C5 H5A . . 0.9800 no
    C6 H6B . . 0.9700 no
    C6 H6A . . 0.9700 no
    C7 H7B . . 0.9700 no
    C7 H7A . . 0.9700 no
    C8 H8A . . 0.9800 no
    C9 H9A . . 0.9800 no
    C11 H11A . . 0.9700 no
    C11 H11B . . 0.9700 no
    C12 H12A . . 0.9700 no
    C12 H12B . . 0.9700 no
    C15 H15A . . 0.9800 no
    C16 H16A . . 0.9800 no
    C17 H17A . . 0.9800 no
    C18 H18B . . 0.9600 no
    C18 H18A . . 0.9600 no
    C18 H18C . . 0.9600 no
    C19 H19B . . 0.9600 no
    C19 H19C . . 0.9600 no
    C19 H19A . . 0.9600 no
    C21 H21A . . 0.9300 no
    C22 H22A . . 0.9300 no
    C23 H23A . . 0.9300 no
loop_
    _geom_angle_atom_site_label_1
    _geom_angle_atom_site_label_2
    _geom_angle_atom_site_label_3
    _geom_angle_site_symmetry_1
    _geom_angle_site_symmetry_2
    _geom_angle_site_symmetry_3
    _geom_angle
    _geom_angle_publ_flag
    C14 O2 C15 . . . 60.45(15) no
    C3 O1 H1B . . . 109.00 no
    C16 O3 H3A . . . 109.00 no
    H1WA O1W H1WB . . . 99(4) no
    C21 N1 C24 . . . 124.38(19) no
    C21 N1 H1A . . . 118.00 no
    C24 N1 H1A . . . 118.00 no
    C2 C1 C10 . . . 115.27(19) no
    C1 C2 C3 . . . 110.9(2) no
    O1 C3 C4 . . . 108.16(19) no
    C2 C3 C4 . . . 110.28(19) no
    O1 C3 C2 . . . 109.92(18) no
    C3 C4 C5 . . . 114.00(19) no
    C4 C5 C10 . . . 113.4(2) no
    C6 C5 C10 . . . 111.9(2) no
    C4 C5 C6 . . . 111.2(2) no
    C5 C6 C7 . . . 112.69(19) no
    C6 C7 C8 . . . 111.6(2) no
    C9 C8 C14 . . . 109.93(19) no
    C7 C8 C14 . . . 113.71(19) no
    C7 C8 C9 . . . 111.45(19) no
    C8 C9 C11 . . . 111.21(19) no
    C8 C9 C10 . . . 110.74(18) no
    C10 C9 C11 . . . 113.87(19) no
    C5 C10 C18 . . . 109.6(2) no
    C1 C10 C18 . . . 105.9(2) no
    C1 C10 C5 . . . 107.88(19) no
    C9 C10 C18 . . . 111.25(19) no
    C1 C10 C9 . . . 111.63(19) no
    C5 C10 C9 . . . 110.39(18) no
    C9 C11 C12 . . . 112.38(19) no
    C11 C12 C13 . . . 113.08(19) no
    C14 C13 C17 . . . 104.82(18) no
    C12 C13 C14 . . . 105.37(18) no
    C14 C13 C19 . . . 113.1(2) no
    C17 C13 C19 . . . 113.08(18) no
    C12 C13 C17 . . . 108.66(18) no
    C12 C13 C19 . . . 111.3(2) no
    O2 C14 C8 . . . 115.95(19) no
    O2 C14 C15 . . . 59.19(14) no
    C8 C14 C13 . . . 118.86(19) no
    O2 C14 C13 . . . 112.31(17) no
    C13 C14 C15 . . . 109.41(18) no
    C8 C14 C15 . . . 126.6(2) no
    O2 C15 C16 . . . 113.50(19) no
    O2 C15 C14 . . . 60.36(14) no
    C14 C15 C16 . . . 110.0(2) no
    C15 C16 C17 . . . 105.27(18) no
    O3 C16 C17 . . . 113.38(18) no
    O3 C16 C15 . . . 111.32(19) no
    C16 C17 C20 . . . 114.47(18) no
    C13 C17 C20 . . . 117.02(19) no
    C13 C17 C16 . . . 104.74(18) no
    C17 C20 C21 . . . 119.9(2) no
    C21 C20 C22 . . . 115.8(2) no
    C17 C20 C22 . . . 124.4(2) no
    N1 C21 C20 . . . 121.7(2) no
    C20 C22 C23 . . . 121.9(2) no
    C22 C23 C24 . . . 121.9(2) no
    O4 C24 C23 . . . 125.8(2) no
    O4 C24 N1 . . . 119.9(2) no
    N1 C24 C23 . . . 114.4(2) no
    C2 C1 H1C . . . 108.00 no
    C10 C1 H1C . . . 108.00 no
    C10 C1 H1D . . . 108.00 no
    C2 C1 H1D . . . 108.00 no
    H1C C1 H1D . . . 108.00 no
    C1 C2 H2B . . . 109.00 no
    C3 C2 H2A . . . 109.00 no
    C1 C2 H2A . . . 109.00 no
    H2A C2 H2B . . . 108.00 no
    C3 C2 H2B . . . 109.00 no
    O1 C3 H3B . . . 110.00 no
    C4 C3 H3B . . . 109.00 no
    C2 C3 H3B . . . 109.00 no
    C3 C4 H4B . . . 109.00 no
    C5 C4 H4A . . . 109.00 no
    C5 C4 H4B . . . 109.00 no
    H4A C4 H4B . . . 108.00 no
    C3 C4 H4A . . . 109.00 no
    C6 C5 H5A . . . 107.00 no
    C10 C5 H5A . . . 107.00 no
    C4 C5 H5A . . . 107.00 no
    C5 C6 H6B . . . 109.00 no
    C7 C6 H6A . . . 109.00 no
    C7 C6 H6B . . . 109.00 no
    H6A C6 H6B . . . 108.00 no
    C5 C6 H6A . . . 109.00 no
    C6 C7 H7A . . . 109.00 no
    C6 C7 H7B . . . 109.00 no
    C8 C7 H7B . . . 109.00 no
    H7A C7 H7B . . . 108.00 no
    C8 C7 H7A . . . 109.00 no
    C7 C8 H8A . . . 107.00 no
    C9 C8 H8A . . . 107.00 no
    C14 C8 H8A . . . 107.00 no
    C8 C9 H9A . . . 107.00 no
    C10 C9 H9A . . . 107.00 no
    C11 C9 H9A . . . 107.00 no
    C9 C11 H11B . . . 109.00 no
    C12 C11 H11A . . . 109.00 no
    C9 C11 H11A . . . 109.00 no
    H11A C11 H11B . . . 108.00 no
    C12 C11 H11B . . . 109.00 no
    C11 C12 H12A . . . 109.00 no
    C13 C12 H12A . . . 109.00 no
    C13 C12 H12B . . . 109.00 no
    H12A C12 H12B . . . 108.00 no
    C11 C12 H12B . . . 109.00 no
    O2 C15 H15A . . . 120.00 no
    C14 C15 H15A . . . 120.00 no
    C16 C15 H15A . . . 120.00 no
    O3 C16 H16A . . . 109.00 no
    C15 C16 H16A . . . 109.00 no
    C17 C16 H16A . . . 109.00 no
    C16 C17 H17A . . . 107.00 no
    C20 C17 H17A . . . 107.00 no
    C13 C17 H17A . . . 107.00 no
    C10 C18 H18B . . . 109.00 no
    C10 C18 H18C . . . 110.00 no
    C10 C18 H18A . . . 109.00 no
    H18A C18 H18C . . . 109.00 no
    H18B C18 H18C . . . 109.00 no
    H18A C18 H18B . . . 109.00 no
    C13 C19 H19A . . . 109.00 no
    C13 C19 H19B . . . 109.00 no
    H19A C19 H19B . . . 109.00 no
    H19A C19 H19C . . . 109.00 no
    C13 C19 H19C . . . 109.00 no
    H19B C19 H19C . . . 109.00 no
    C20 C21 H21A . . . 119.00 no
    N1 C21 H21A . . . 119.00 no
    C20 C22 H22A . . . 119.00 no
    C23 C22 H22A . . . 119.00 no
    C22 C23 H23A . . . 119.00 no
    C24 C23 H23A . . . 119.00 no
loop_
    _geom_torsion_atom_site_label_1
    _geom_torsion_atom_site_label_2
    _geom_torsion_atom_site_label_3
    _geom_torsion_atom_site_label_4
    _geom_torsion_site_symmetry_1
    _geom_torsion_site_symmetry_2
    _geom_torsion_site_symmetry_3
    _geom_torsion_site_symmetry_4
    _geom_torsion
    _geom_torsion_publ_flag
    C15 O2 C14 C8 . . . . 118.8(2) no
    C15 O2 C14 C13 . . . . -100.0(2) no
    C14 O2 C15 C16 . . . . 100.5(2) no
    C24 N1 C21 C20 . . . . 1.4(3) no
    C21 N1 C24 O4 . . . . 177.9(2) no
    C21 N1 C24 C23 . . . . -2.1(3) no
    C10 C1 C2 C3 . . . . 56.9(3) no
    C2 C1 C10 C5 . . . . -53.0(2) no
    C2 C1 C10 C9 . . . . 68.5(3) no
    C2 C1 C10 C18 . . . . -170.3(2) no
    C1 C2 C3 O1 . . . . 65.1(2) no
    C1 C2 C3 C4 . . . . -54.1(2) no
    O1 C3 C4 C5 . . . . -66.7(2) no
    C2 C3 C4 C5 . . . . 53.6(3) no
    C3 C4 C5 C6 . . . . -179.94(18) no
    C3 C4 C5 C10 . . . . -52.8(2) no
    C4 C5 C6 C7 . . . . 74.5(3) no
    C10 C5 C6 C7 . . . . -53.5(3) no
    C4 C5 C10 C1 . . . . 49.7(2) no
    C4 C5 C10 C9 . . . . -72.6(2) no
    C4 C5 C10 C18 . . . . 164.56(19) no
    C6 C5 C10 C1 . . . . 176.39(18) no
    C6 C5 C10 C9 . . . . 54.2(3) no
    C6 C5 C10 C18 . . . . -68.7(2) no
    C5 C6 C7 C8 . . . . 53.6(3) no
    C6 C7 C8 C9 . . . . -55.0(3) no
    C6 C7 C8 C14 . . . . -180.0(2) no
    C7 C8 C9 C10 . . . . 56.5(2) no
    C7 C8 C9 C11 . . . . -175.82(18) no
    C14 C8 C9 C10 . . . . -176.48(19) no
    C14 C8 C9 C11 . . . . -48.8(3) no
    C7 C8 C14 O2 . . . . -41.8(3) no
    C7 C8 C14 C13 . . . . 179.6(2) no
    C7 C8 C14 C15 . . . . 27.8(3) no
    C9 C8 C14 O2 . . . . -167.51(19) no
    C9 C8 C14 C13 . . . . 53.9(3) no
    C9 C8 C14 C15 . . . . -97.9(3) no
    C8 C9 C10 C1 . . . . -175.57(19) no
    C8 C9 C10 C5 . . . . -55.6(3) no
    C8 C9 C10 C18 . . . . 66.3(3) no
    C11 C9 C10 C1 . . . . 58.2(3) no
    C11 C9 C10 C5 . . . . 178.21(19) no
    C11 C9 C10 C18 . . . . -59.9(3) no
    C8 C9 C11 C12 . . . . 52.9(3) no
    C10 C9 C11 C12 . . . . 178.82(19) no
    C9 C11 C12 C13 . . . . -57.6(3) no
    C11 C12 C13 C14 . . . . 54.6(2) no
    C11 C12 C13 C17 . . . . 166.44(19) no
    C11 C12 C13 C19 . . . . -68.4(3) no
    C12 C13 C14 O2 . . . . 164.85(17) no
    C12 C13 C14 C8 . . . . -55.1(3) no
    C12 C13 C14 C15 . . . . 101.1(2) no
    C17 C13 C14 O2 . . . . 50.3(2) no
    C17 C13 C14 C8 . . . . -169.7(2) no
    C17 C13 C14 C15 . . . . -13.5(2) no
    C19 C13 C14 O2 . . . . -73.4(2) no
    C19 C13 C14 C8 . . . . 66.7(3) no
    C19 C13 C14 C15 . . . . -137.1(2) no
    C12 C13 C17 C16 . . . . -89.8(2) no
    C12 C13 C17 C20 . . . . 142.3(2) no
    C14 C13 C17 C16 . . . . 22.5(2) no
    C14 C13 C17 C20 . . . . -105.5(2) no
    C19 C13 C17 C16 . . . . 146.2(2) no
    C19 C13 C17 C20 . . . . 18.2(3) no
    O2 C14 C15 C16 . . . . -106.3(2) no
    C8 C14 C15 O2 . . . . -101.1(2) no
    C8 C14 C15 C16 . . . . 152.6(2) no
    C13 C14 C15 O2 . . . . 104.98(19) no
    C13 C14 C15 C16 . . . . -1.3(3) no
    O2 C15 C16 O3 . . . . 73.6(2) no
    O2 C15 C16 C17 . . . . -49.7(2) no
    C14 C15 C16 O3 . . . . 139.0(2) no
    C14 C15 C16 C17 . . . . 15.8(2) no
    O3 C16 C17 C13 . . . . -145.25(19) no
    O3 C16 C17 C20 . . . . -15.8(3) no
    C15 C16 C17 C13 . . . . -23.3(2) no
    C15 C16 C17 C20 . . . . 106.2(2) no
    C13 C17 C20 C21 . . . . -107.9(2) no
    C13 C17 C20 C22 . . . . 72.7(3) no
    C16 C17 C20 C21 . . . . 129.0(2) no
    C16 C17 C20 C22 . . . . -50.4(3) no
    C17 C20 C21 N1 . . . . -179.4(2) no
    C22 C20 C21 N1 . . . . 0.0(3) no
    C17 C20 C22 C23 . . . . 178.9(2) no
    C21 C20 C22 C23 . . . . -0.5(3) no
    C20 C22 C23 C24 . . . . -0.3(4) no
    C22 C23 C24 O4 . . . . -178.5(2) no
    C22 C23 C24 N1 . . . . 1.5(3) no
loop_
    _geom_hbond_atom_site_label_D
    _geom_hbond_atom_site_label_H
    _geom_hbond_atom_site_label_A
    _geom_hbond_site_symmetry_A
    _geom_hbond_distance_DH
    _geom_hbond_distance_HA
    _geom_hbond_distance_DA
    _geom_hbond_angle_DHA
    _geom_hbond_publ_flag
    O1W H1WA O4 1_655 0.93(4) 1.79(4) 2.710(3) 170(4) yes
    O1W H1WB O3 . 0.80(5) 2.07(5) 2.867(3) 170(4) yes
    N1 H1A O1 1_456 0.86 2.00 2.839(3) 165 yes
    O1 H1B O1W 2_655 0.82 1.90 2.690(3) 161 yes
    O3 H3A O1 1_556 0.82 2.09 2.868(2) 157 yes
_iucr_refine_instructions_details
;
TITL xf20 in P2(1)
CELL 1.54184   8.0097  12.1155  11.3627  90.000  95.077  90.000
ZERR    2.00   0.0002   0.0004   0.0003   0.000   0.003   0.000
LATT -1
SYMM -X, 0.5+Y, -Z
SFAC C H N O
UNIT 48 70 2 10
L.S. 4
TWIN
BOND $H
FMAP 2
PLAN 20
ACTA
CONF
WGHT    0.042100    0.128000
BASF   0.00443
FVAR       0.49496
N1    3   -0.250035    0.638241    0.520813    11.00000    0.03739    0.04674 =
         0.03648    0.00154    0.01306    0.00485
AFIX  43
H1A   2   -0.329610    0.672046    0.552008    11.00000   -1.20000
AFIX   0
O1    4    0.522619    0.785571   -0.382750    11.00000    0.05444    0.04260 =
         0.04130    0.00117    0.02317   -0.00529
AFIX  83
H1B   2    0.572773    0.833861   -0.415906    11.00000   -1.50000
AFIX   0
O2    4    0.222305    0.537067    0.218887    11.00000    0.05407    0.03508 =
         0.03355    0.00389    0.01193    0.01234
O3    4    0.308227    0.665597    0.446743    11.00000    0.05634    0.05798 =
         0.03572   -0.00294   -0.00540   -0.00911
AFIX  83
H3A   2    0.383019    0.704247    0.478827    11.00000   -1.50000
AFIX   0
O4    4   -0.307949    0.485081    0.623958    11.00000    0.04980    0.06187 =
         0.04898    0.01244    0.01539   -0.00765
C1    1    0.213706    0.809221   -0.260278    11.00000    0.04280    0.04209 =
         0.02880    0.00460    0.00911    0.00558
AFIX  23
H1C   2    0.200868    0.793079   -0.344206    11.00000   -1.20000
H1D   2    0.118378    0.853621   -0.242431    11.00000   -1.20000
AFIX   0
C2    1    0.371391    0.877032   -0.234119    11.00000    0.05927    0.03184 =
         0.04030   -0.00082    0.01787   -0.00220
AFIX  23
H2A   2    0.379908    0.900340   -0.152137    11.00000   -1.20000
H2B   2    0.365299    0.942637   -0.283244    11.00000   -1.20000
AFIX   0
C3    1    0.525469    0.810889   -0.257461    11.00000    0.04368    0.04305 =
         0.03798   -0.00447    0.01386   -0.00936
AFIX  13
H3B   2    0.626310    0.853719   -0.232740    11.00000   -1.20000
AFIX   0
C4    1    0.529075    0.702634   -0.189651    11.00000    0.03730    0.04583 =
         0.03793    0.00021    0.01052    0.00433
AFIX  23
H4A   2    0.623284    0.659077   -0.211251    11.00000   -1.20000
H4B   2    0.547318    0.718477   -0.105821    11.00000   -1.20000
AFIX   0
C5    1    0.370145    0.634476   -0.211814    11.00000    0.04674    0.03234 =
         0.02689   -0.00322    0.01316   -0.00066
AFIX  13
H5A   2    0.361712    0.613523   -0.295432    11.00000   -1.20000
AFIX   0
C6    1    0.382363    0.527380   -0.141081    11.00000    0.06353    0.03732 =
         0.04222    0.00069    0.02401    0.00843
AFIX  23
H6A   2    0.489637    0.492802   -0.150353    11.00000   -1.20000
H6B   2    0.295102    0.477319   -0.172684    11.00000   -1.20000
AFIX   0
C7    1    0.364939    0.545482   -0.009509    11.00000    0.06164    0.04074 =
         0.03530    0.00685    0.02092    0.01933
AFIX  23
H7A   2    0.362977    0.474530    0.029896    11.00000   -1.20000
H7B   2    0.461395    0.586190    0.025086    11.00000   -1.20000
AFIX   0
C8    1    0.205228    0.609107    0.010448    11.00000    0.04209    0.03167 =
         0.03036    0.00122    0.01002    0.00253
AFIX  13
H8A   2    0.110422    0.564016   -0.021843    11.00000   -1.20000
AFIX   0
C9    1    0.196118    0.719456   -0.057669    11.00000    0.03511    0.03006 =
         0.02737    0.00126    0.00841    0.00078
AFIX  13
H9A   2    0.295058    0.762367   -0.028716    11.00000   -1.20000
AFIX   0
C10   1    0.208667    0.699680   -0.191992    11.00000    0.03417    0.03777 =
         0.02729    0.00209    0.00666   -0.00269
C11   1    0.042381    0.786681   -0.030155    11.00000    0.05124    0.04391 =
         0.03301    0.01184    0.01561    0.01347
AFIX  23
H11A  2    0.046619    0.858481   -0.067544    11.00000   -1.20000
H11B  2   -0.058131    0.749427   -0.063425    11.00000   -1.20000
AFIX   0
C12   1    0.032270    0.802362    0.102705    11.00000    0.05257    0.03364 =
         0.03770    0.00543    0.01811    0.01443
AFIX  23
H12A  2   -0.068033    0.844080    0.115127    11.00000   -1.20000
H12B  2    0.128120    0.845237    0.134533    11.00000   -1.20000
AFIX   0
C13   1    0.028700    0.692248    0.170835    11.00000    0.03905    0.03095 =
         0.02866   -0.00001    0.01052    0.00236
C14   1    0.181863    0.629298    0.139282    11.00000    0.04061    0.02625 =
         0.03053    0.00361    0.01162    0.00245
C15   1    0.313995    0.638757    0.235481    11.00000    0.03456    0.04589 =
         0.03786    0.00215    0.00798    0.00111
AFIX  13
H15A  2    0.431393    0.641914    0.217657    11.00000   -1.20000
AFIX   0
C16   1    0.255666    0.709920    0.332317    11.00000    0.04615    0.03704 =
         0.03350   -0.00296    0.00654   -0.00757
AFIX  13
H16A  2    0.303114    0.784025    0.326037    11.00000   -1.20000
AFIX   0
C17   1    0.062281    0.716781    0.306796    11.00000    0.04438    0.02733 =
         0.03057   -0.00188    0.01169    0.00116
AFIX  13
H17A  2    0.031324    0.794062    0.318137    11.00000   -1.20000
AFIX   0
C18   1    0.056066    0.637338   -0.247515    11.00000    0.05081    0.06684 =
         0.03696   -0.00917    0.00332   -0.01488
AFIX  33
H18A  2    0.067546    0.625823   -0.330000    11.00000   -1.50000
H18B  2   -0.043332    0.679665   -0.238539    11.00000   -1.50000
H18C  2    0.047929    0.567286   -0.208956    11.00000   -1.50000
AFIX   0
C19   1   -0.134227    0.630320    0.139510    11.00000    0.04166    0.05954 =
         0.03532   -0.00012    0.00817   -0.00285
AFIX  33
H19A  2   -0.148430    0.617915    0.055777    11.00000   -1.50000
H19B  2   -0.226434    0.673230    0.162967    11.00000   -1.50000
H19C  2   -0.130719    0.560703    0.180003    11.00000   -1.50000
AFIX   0
C20   1   -0.034946    0.649017    0.389483    11.00000    0.03821    0.03565 =
         0.02575   -0.00254    0.00761    0.00093
C21   1   -0.159937    0.696399    0.444487    11.00000    0.03909    0.03610 =
         0.03321    0.00385    0.00876    0.00497
AFIX  43
H21A  2   -0.185356    0.770347    0.430121    11.00000   -1.20000
AFIX   0
C22   1   -0.003653    0.536223    0.415961    11.00000    0.04006    0.03567 =
         0.02952   -0.00374    0.00628    0.00188
AFIX  43
H22A  2    0.080502    0.499786    0.380004    11.00000   -1.20000
AFIX   0
C23   1   -0.093002    0.479897    0.492285    11.00000    0.04680    0.03359 =
         0.03256    0.00110    0.00582   -0.00157
AFIX  43
H23A  2   -0.068869    0.405800    0.506815    11.00000   -1.20000
AFIX   0
C24   1   -0.221961    0.530748    0.550444    11.00000    0.03607    0.04575 =
         0.03157    0.00337    0.00099   -0.00503
O1W   4    0.377088    0.444341    0.526312    11.00000    0.05582    0.04932 =
         0.06181   -0.01235    0.00731    0.00300
H1WA  2    0.479675    0.462265    0.566536    11.00000    0.09210
H1WB  2    0.355305    0.502667    0.495766    11.00000    0.08420
HKLF 4
REM  xf20 in P2(1)
REM R1 =  0.0312 for   2261 Fo > 4sig(Fo)  and  0.0336 for all   2396 data
REM    280 parameters refined using      1 restraints
END
WGHT      0.0421      0.1287
REM Highest difference peak  0.142,  deepest hole -0.131,  1-sigma level  0.029
Q1    1   0.0508  0.7015  0.2374  11.00000  0.05    0.14
Q2    1   0.4237  0.5940  0.2479  11.00000  0.05    0.12
Q3    1  -0.4272  0.5719  0.6627  11.00000  0.05    0.12
Q4    1   0.4045  0.7469 -0.3953  11.00000  0.05    0.12
Q5    1   0.1869  0.7110 -0.1221  11.00000  0.05    0.11
Q6    1   0.0947  0.6510  0.1554  11.00000  0.05    0.11
Q7    1   0.1965  0.6266  0.0780  11.00000  0.05    0.10
Q8    1   0.2543  0.6790 -0.0090  11.00000  0.05    0.10
Q9    1  -0.0316  0.7805  0.3024  11.00000  0.05    0.10
Q10   1   0.4285  0.6865 -0.1989  11.00000  0.05    0.10
Q11   1   0.6229  0.8880 -0.2737  11.00000  0.05    0.10
Q12   1  -0.2916  0.7601  0.4522  11.00000  0.05    0.09
Q13   1   0.4136  0.7795 -0.0768  11.00000  0.05    0.09
Q14   1  -0.4731  0.6164  0.5070  11.00000  0.05    0.09
Q15   1   0.4687  0.6265 -0.2835  11.00000  0.05    0.09
Q16   1   0.5087  0.4392 -0.2283  11.00000  0.05    0.09
Q17   1   0.2509  0.5800 -0.3642  11.00000  0.05    0.09
Q18   1   0.2073  0.4771 -0.1803  11.00000  0.05    0.09
Q19   1   0.2245  0.5981  0.4697  11.00000  0.05    0.09
Q20   1  -0.0908  0.5916  0.3729  11.00000  0.05    0.08
;
data_global
_journal_date_recd_electronic     2014-04-25
_journal_date_accepted     2014-05-05
_journal_name_full     'Acta Crystallographica, Section E'
_journal_year     2014
_journal_volume     70
_journal_issue      6
_journal_page_first     o651
_journal_page_last     o652
_journal_paper_category     QO
_journal_paper_doi     10.1107/S1600536814010046
_journal_coeditor_code     ZS2298
_publ_contact_author_name     'Ren-Wang Jiang'
_publ_contact_author_address
;
Guangdong Province Key Laboratory of Pharmacodynamic Constituents of
Traditional Chinese Medicine and New Drugs Research
Institute of Traditional Chinese Medicine and Natural Products
Jinan University
Guangzhou 510632
People's Republic of China
;
_publ_contact_author_email     trwjiang@jnu.edu.cn
_publ_contact_author_fax     '8620-85221559'
_publ_contact_author_phone     '8620-85221016'
_publ_section_title
;
Deacetylcinobufalactam monohydrate
;
loop_
    _publ_author_name
    _publ_author_address
    'Tang, Hong-Jin'
;
Guangdong Province Key Laboratory of Pharmacodynamic Constituents of
Traditional Chinese Medicine and New Drugs Research
Institute of Traditional Chinese Medicine and Natural Products
Jinan University
Guangzhou 510632
People's Republic of China
;
    'Yuan, Xiao-Feng'
;
Guangdong Province Key Laboratory of Pharmacodynamic Constituents of
Traditional Chinese Medicine and New Drugs Research
Institute of Traditional Chinese Medicine and Natural Products
Jinan University
Guangzhou 510632
People's Republic of China
;
    'Tian, Hai-Yan'
;
Guangdong Province Key Laboratory of Pharmacodynamic Constituents of
Traditional Chinese Medicine and New Drugs Research
Institute of Traditional Chinese Medicine and Natural Products
Jinan University
Guangzhou 510632
People's Republic of China
;
    'Ruan, Li-Jun'
;
Guangdong Province Key Laboratory of Pharmacodynamic Constituents of
Traditional Chinese Medicine and New Drugs Research
Institute of Traditional Chinese Medicine and Natural Products
Jinan University
Guangzhou 510632
People's Republic of China
;
    'Jiang, Ren-Wang'
;
Guangdong Province Key Laboratory of Pharmacodynamic Constituents of
Traditional Chinese Medicine and New Drugs Research
Institute of Traditional Chinese Medicine and Natural Products
Jinan University
Guangzhou 510632
People's Republic of China
;
