# Supplementary material for: De­acetyl­cinobufalactam monohydrate
Source: Acta Crystallogr Sect E Struct Rep Online. 2014 May 10;70(Pt 6):o651–2. doi: 10.1107/S1600536814010046 (PMC4051091; doi:10.1107/S1600536814010046)
Supplement: Supplementary file 2 [file e-70-0o651-Isup2.hkl]

# 
# h,k,l, Fc-squared, Fo-squared, sigma(Fo-squared) and status flag 
# 
data_I
_shelx_title ' xf20 in P2(1)' 
_shelx_refln_list_code          4 
_shelx_F_calc_maximum       66.61 
_exptl_crystal_F_000       452.00 
_reflns_d_resolution_high  0.8672 
 
loop_ 
 _symmetry_equiv_pos_as_xyz 
 'x, y, z' 
 '-x, y+1/2, -z' 
 
_cell_length_a     8.0097 
_cell_length_b    12.1155 
_cell_length_c    11.3627 
_cell_angle_alpha  90.000 
_cell_angle_beta   95.077 
_cell_angle_gamma  90.000 
 
_shelx_F_squared_multiplier     1.000 
 
loop_ 
 _refln_index_h 
 _refln_index_k 
 _refln_index_l 
 _refln_F_squared_calc 
 _refln_F_squared_meas 
 _refln_F_squared_sigma 
 _refln_observed_status 
   0  -8   0      322.42      321.89      8.41 o 
   1  -8   0        9.72        5.59      1.02 o 
   2  -8   0      127.14      123.03      4.41 o 
   1  -7   0      200.02      201.32      5.76 o 
   2  -7   0       13.47       14.41      1.35 o 
   1  -6   0       55.33       68.70      2.73 o 
   2  -6   0      130.99      128.70      4.00 o 
   5  -6   0      187.24      197.48      6.94 o 
   6  -6   0       22.28       22.29      2.37 o 
   7  -6   0        1.73        0.65      0.82 o 
   8  -6   0       10.49        8.65      1.35 o 
   1  -5   0        4.41        5.18      0.73 o 
   2  -5   0      425.60      401.41      8.69 o 
   5  -5   0       83.03       76.49      4.16 o 
   6  -5   0        0.89        1.39      1.14 o 
   7  -5   0       39.58       32.33      2.98 o 
   8  -5   0        2.34        1.43      0.98 o 
   1  -4   0       10.00        8.90      0.82 o 
   5  -4   0       45.55       48.04      3.27 o 
   6  -4   0        1.59        1.14      1.14 o 
   7  -4   0       20.91       17.88      2.45 o 
   8  -4   0       18.81       21.72      2.33 o 
   5  -3   0       85.78       82.76      6.08 o 
   6  -3   0      128.44      131.68      6.12 o 
   7  -3   0       86.21       84.00      5.06 o 
   8  -3   0       46.54       51.43      3.71 o 
   5  -2   0       64.13       61.84      2.39 o 
   6  -2   0       46.93       52.37      3.76 o 
   7  -2   0        0.86        1.02      1.14 o 
   8  -2   0       44.38       48.49      3.63 o 
   9  -2   0       17.77       19.23      1.96 o 
   2  -1   0     1626.81     1420.77     24.33 o 
   3  -1   0      211.52      204.50      4.49 o 
   4  -1   0      711.63      667.05     13.80 o 
   5  -1   0       45.81       43.88      2.22 o 
   6  -1   0      765.93      740.65     18.04 o 
   7  -1   0       22.15       21.39      2.65 o 
   8  -1   0        6.29        6.94      1.67 o 
   9  -1   0       69.58       71.64      3.67 o 
   1   0   0      638.82      581.17     10.20 o 
   2   0   0      176.03      179.56      4.08 o 
   3   0   0      384.72      380.19     12.00 o 
   4   0   0      423.65      436.83     16.29 o 
   5   0   0      243.53      256.55      5.73 o 
   6   0   0       91.04       90.54      4.82 o 
   7   0   0      264.99      259.73      9.22 o 
   8   0   0        0.20        1.06      1.10 o 
   9   0   0        0.19       -0.12      0.90 o 
   2   1   0     1626.98     1428.60     25.18 o 
   3   1   0      212.19      201.07      5.18 o 
   4   1   0      709.39      682.15     16.02 o 
   5   1   0       45.35       46.00      2.57 o 
   6   1   0      770.06      763.26     17.76 o 
   7   1   0       21.80       19.92      2.49 o 
   8   1   0        6.30        5.02      1.39 o 
   1   2   0     1969.54     1730.82     30.04 o 
   2   2   0     2448.44     2249.50     39.27 o 
   3   2   0      713.09      607.99     12.61 o 
   4   2   0      986.02      970.42     19.35 o 
   5   2   0       65.37       70.98      3.47 o 
   6   2   0       46.49       48.82      3.31 o 
   7   2   0        0.83        2.53      1.22 o 
   1   3   0      157.91      150.86      1.88 o 
   2   3   0      515.17      470.51     10.08 o 
   3   3   0      304.43      292.22      7.51 o 
   4   3   0      237.78      231.52      6.86 o 
   5   3   0       85.65       87.27      4.12 o 
   0   4   0      352.84      354.63      7.18 o 
   1   4   0       10.05        8.65      0.94 o 
   2   4   0      433.00      432.14      9.76 o 
   3   4   0      245.46      225.11      6.57 o 
   4   4   0      348.90      320.30      8.90 o 
   5   4   0       45.55       51.23      1.64 o 
   8   4   0       18.72       20.33      2.04 o 
   1   5   0        4.44        3.47      0.73 o 
   2   5   0      428.88      419.29      9.76 o 
   3   5   0       29.78       27.14      2.16 o 
   4   5   0       12.94        9.89      0.77 o 
   5   5   0       83.43       80.53      2.55 o 
   7   5   0       39.27       42.37      3.31 o 
   8   5   0        2.25        3.63      1.10 o 
   0   6   0     1993.94     1935.08     34.04 o 
   1   6   0       54.39       63.35      2.82 o 
   2   6   0      132.06      124.50      4.65 o 
   3   6   0      119.00      114.37      2.74 o 
   4   6   0       50.44       51.81      1.59 o 
   5   6   0      186.30      198.62      3.92 o 
   6   6   0       22.34       19.43      2.45 o 
   7   6   0        1.65        0.86      0.98 o 
   8   6   0       10.15       12.49      1.55 o 
   1   7   0      201.57      207.77      6.00 o 
   2   7   0       13.75       13.79      0.88 o 
   3   7   0       29.88       31.52      1.25 o 
   4   7   0      122.09      126.78      3.07 o 
   5   7   0       70.47       71.90      2.73 o 
   6   7   0        1.56        1.45      0.63 o 
   7   7   0       40.74       37.31      2.90 o 
   1   8   0        9.69        7.00      0.87 o 
   2   8   0      126.89      123.84      2.51 o 
   3   8   0      174.90      183.89      4.61 o 
   4   8   0      170.46      173.69      3.83 o 
   5   8   0       45.65       45.73      2.16 o 
   6   8   0       23.40       28.92      1.64 o 
   7   8   0        0.69        1.14      0.82 o 
   1   9   0       27.63       25.51      2.20 o 
   2   9   0      360.32      364.58      5.92 o 
   3   9   0       99.18       97.00      2.77 o 
   4   9   0       70.31       72.35      2.81 o 
   5   9   0      164.34      175.23      4.44 o 
   6   9   0       56.98       61.20      3.31 o 
   7   9   0        8.78       11.14      1.43 o 
   0  10   0      266.96      253.60      7.92 o 
   1  10   0       32.08       35.43      3.29 o 
   2  10   0      107.13      115.19      4.98 o 
   3  10   0      187.04      201.36      6.82 o 
   4  10   0       60.09       57.64      2.48 o 
   5  10   0       85.29       94.87      2.98 o 
   6  10   0        5.72        5.71      0.98 o 
   1  11   0      270.31      274.74      5.90 o 
   2  11   0       20.23       20.94      2.20 o 
   3  11   0        4.24        3.76      1.22 o 
   4  11   0       17.88       18.57      1.84 o 
   5  11   0       20.49       20.65      1.63 o 
   0  12   0      804.82      845.35     18.25 o 
   1  12   0       11.56       11.73      1.11 o 
   2  12   0        0.84       -1.14      1.14 o 
   3  12   0       11.62       12.29      1.51 o 
   4  12   0       10.75        8.00      1.10 o 
   1  13   0        5.37        4.16      1.06 o 
   2  13   0        4.87        5.67      1.10 o 
   3  13   0        2.71        3.67      0.86 o 
  -2  -8   1       31.77       26.82      1.92 o 
  -1  -8   1       24.61       25.47      1.92 o 
   0  -8   1       48.52       43.64      1.80 o 
   1  -8   1       51.93       49.92      2.65 o 
  -2  -7   1        0.91        0.41      0.49 o 
  -1  -7   1      136.40      128.70      4.33 o 
   0  -7   1       84.22       79.84      2.37 o 
   1  -7   1      168.60      183.52      5.35 o 
   2  -7   1      104.72       98.70      3.63 o 
  -8  -6   1        7.65        6.25      1.18 o 
  -7  -6   1       92.28       90.70      4.61 o 
  -5  -6   1       35.19       35.76      2.73 o 
  -2  -6   1      213.30      208.38      5.51 o 
  -1  -6   1      539.37      501.50     10.78 o 
   1  -6   1     1041.98     1016.79     19.51 o 
   2  -6   1      518.28      498.31     10.45 o 
   5  -6   1      221.85      236.22      7.88 o 
   6  -6   1       74.37       81.23      4.53 o 
   7  -6   1       17.41       16.94      2.04 o 
   8  -6   1        8.58        5.39      1.18 o 
  -8  -5   1       35.27       31.55      2.57 o 
  -7  -5   1       21.71       21.88      2.45 o 
  -6  -5   1       91.36       93.56      5.02 o 
  -5  -5   1      295.69      297.32      9.06 o 
  -2  -5   1      269.10      266.50      6.37 o 
  -1  -5   1      122.60      117.84      3.55 o 
   1  -5   1      340.47      348.88      7.55 o 
   2  -5   1      531.38      562.23     11.27 o 
   4  -5   1       61.61       62.33      3.35 o 
   5  -5   1      184.54      189.68      7.02 o 
   6  -5   1       22.19       18.04      2.29 o 
   7  -5   1       46.89       54.49      3.84 o 
   8  -5   1        4.56        7.55      1.39 o 
  -8  -4   1        7.06        6.49      1.47 o 
  -7  -4   1        1.44        6.90      1.59 o 
  -6  -4   1        0.97        0.57      1.06 o 
  -5  -4   1      120.32      120.78      5.31 o 
  -1  -4   1      138.00      130.25      3.63 o 
   1  -4   1      438.30      429.49      8.65 o 
   5  -4   1       36.19       35.47      2.90 o 
   6  -4   1       58.38       57.02      3.96 o 
   7  -4   1        3.26        3.80      1.51 o 
   8  -4   1        5.45        7.14      1.55 o 
  -9  -3   1       13.00       14.25      1.63 o 
  -8  -3   1       21.03       19.43      2.33 o 
  -7  -3   1       78.03       76.45      4.78 o 
  -6  -3   1        5.68        2.45      1.35 o 
  -5  -3   1       45.74       43.45      2.04 o 
  -1  -3   1      900.28      852.08     15.23 o 
   1  -3   1      981.62      914.05     16.33 o 
   5  -3   1      111.43      107.46      3.29 o 
   6  -3   1      384.14      371.98     11.43 o 
   7  -3   1       43.64       40.21      3.55 o 
   8  -3   1       21.40       23.43      2.53 o 
  -9  -2   1       91.08      105.88      4.53 o 
  -8  -2   1        4.84        4.86      1.55 o 
  -7  -2   1       31.70       32.33      3.14 o 
  -6  -2   1       79.91       85.43      4.78 o 
  -5  -2   1      271.52      281.03      5.70 o 
  -1  -2   1      585.44      502.52      9.39 o 
   0  -2   1      735.19      716.53     12.41 o 
   4  -2   1      241.97      258.99      6.61 o 
   5  -2   1       37.34       36.85      1.85 o 
   6  -2   1       48.90       53.51      3.84 o 
   7  -2   1       44.89       50.78      3.96 o 
   8  -2   1       15.46       13.96      2.12 o 
   9  -2   1       16.16       16.98      1.84 o 
  -9  -1   1       31.22       32.25      2.45 o 
  -8  -1   1       35.54       30.82      2.94 o 
  -7  -1   1       27.80       24.57      2.73 o 
  -6  -1   1      268.39      270.87      9.06 o 
  -5  -1   1      115.15      119.64      4.57 o 
  -4  -1   1      309.15      322.02      7.88 o 
  -2  -1   1     1455.57     1345.99     22.86 o 
   0  -1   1      765.12      719.47     12.00 o 
   3  -1   1     1503.14     1482.57     25.76 o 
   4  -1   1      247.30      239.65      6.16 o 
   5  -1   1       97.88       95.56      3.71 o 
   6  -1   1      309.48      323.57     10.25 o 
   7  -1   1      290.93      301.97     10.25 o 
   8  -1   1        6.93        6.20      1.63 o 
   9  -1   1        0.93        0.29      0.86 o 
  -9   0   1        0.11        0.12      0.73 o 
  -8   0   1       37.39       33.19      2.94 o 
  -7   0   1       38.70       42.41      3.51 o 
  -6   0   1      174.53      176.25      6.90 o 
  -5   0   1     1547.93     1538.49     28.70 o 
  -4   0   1       12.98       12.24      0.84 o 
  -3   0   1     1395.72     1313.12     30.86 o 
  -2   0   1        1.96        2.33      0.33 o 
  -1   0   1      508.56      510.15      8.98 o 
   0   0   1      673.82      632.20     10.94 o 
   1   0   1      123.14      102.29      3.14 o 
   2   0   1      517.14      492.93      6.70 o 
   3   0   1        0.70        0.35      0.37 o 
   4   0   1      285.61      290.60      4.99 o 
   5   0   1        9.64        8.35      0.90 o 
   6   0   1      372.71      365.16     11.02 o 
   7   0   1      210.78      205.81      8.04 o 
   8   0   1        2.21        3.63      1.39 o 
   9   0   1        0.52        0.65      0.86 o 
  -9   1   1       31.25       30.16      2.25 o 
  -8   1   1       35.30       34.94      2.94 o 
  -7   1   1       27.17       29.31      2.86 o 
  -6   1   1      267.74      272.05      8.78 o 
  -5   1   1      115.02      124.54      4.41 o 
  -4   1   1      310.13      340.22      5.58 o 
  -3   1   1      478.30      469.41      7.20 o 
  -2   1   1     1457.26     1323.85     17.98 o 
  -1   1   1     1267.85     1202.88     20.90 o 
   0   1   1      763.66      702.44      8.63 o 
   2   1   1       53.84       53.27      1.35 o 
   3   1   1     1501.70     1441.90     18.55 o 
   4   1   1      246.27      230.99      5.92 o 
   5   1   1       97.04       95.80      4.37 o 
   6   1   1      307.69      312.30      9.80 o 
   7   1   1      290.08      291.81      9.80 o 
   8   1   1        6.74        4.41      1.18 o 
  -8   2   1        4.86        2.49      1.14 o 
  -7   2   1       31.74       32.90      2.86 o 
  -6   2   1       79.60       85.02      4.37 o 
  -5   2   1      272.13      272.10      7.80 o 
  -4   2   1      577.80      591.91     12.90 o 
  -3   2   1     4436.87     4081.84     70.29 o 
  -2   2   1      258.07      245.44      5.84 o 
  -1   2   1      585.13      527.52      6.80 o 
   0   2   1      734.49      734.12     12.94 o 
   2   2   1     1203.13     1093.49     20.29 o 
   3   2   1      391.51      421.82      9.55 o 
   4   2   1      240.77      235.52      6.94 o 
   5   2   1       36.76       31.70      1.69 o 
   6   2   1       48.59       48.82      3.39 o 
   7   2   1       45.07       49.19      3.55 o 
  -5   3   1       44.98       46.21      2.65 o 
  -4   3   1      640.66      662.48     14.53 o 
  -3   3   1      878.87      878.70     17.59 o 
  -2   3   1      673.37      637.11     14.74 o 
  -1   3   1      901.53      846.16     10.83 o 
   0   3   1     2156.92     2105.42     25.40 o 
   1   3   1      982.83      914.88     11.95 o 
   2   3   1     1065.59     1026.83     19.63 o 
   3   3   1     1042.66     1045.89     20.57 o 
   4   3   1      393.11      356.55      9.39 o 
   5   3   1      111.89      101.64      4.65 o 
  -7   4   1        1.47        0.04      0.82 o 
  -6   4   1        0.94       -0.49      0.61 o 
  -5   4   1      118.71      124.46      5.35 o 
  -4   4   1     1052.01     1099.28     22.41 o 
  -3   4   1     1378.60     1342.60     25.80 o 
  -2   4   1       23.74       26.67      1.63 o 
  -1   4   1      139.15      137.30      3.35 o 
   0   4   1     1906.89     1852.28     22.71 o 
   1   4   1      435.34      430.39      9.31 o 
   2   4   1      141.33      125.44      4.29 o 
   3   4   1      593.86      598.60     13.47 o 
   4   4   1       11.25        7.71      1.35 o 
   5   4   1       35.98       39.68      4.22 o 
   8   4   1        5.51        7.71      1.35 o 
  -7   5   1       21.92       21.72      2.41 o 
  -6   5   1       91.15      100.49      5.47 o 
  -5   5   1      294.91      296.79      7.47 o 
  -4   5   1      220.04      230.46      5.41 o 
  -3   5   1        7.41        5.92      1.10 o 
  -2   5   1      270.17      286.50      7.35 o 
  -1   5   1      123.69      117.52      3.80 o 
   0   5   1      124.87      126.39      2.41 o 
   1   5   1      337.53      327.69      8.04 o 
   2   5   1      534.35      543.78     12.41 o 
   3   5   1      111.46      108.70      4.57 o 
   4   5   1       60.96       58.54      1.81 o 
   5   5   1      184.80      190.87      7.10 o 
   8   5   1        4.65        6.37      1.27 o 
  -8   6   1        7.69        9.06      1.35 o 
  -7   6   1       92.74       99.39      4.90 o 
  -6   6   1       35.70       39.52      1.89 o 
  -5   6   1       35.75       37.47      1.84 o 
  -4   6   1        2.63        2.57      0.50 o 
  -3   6   1       35.00       36.50      1.22 o 
  -2   6   1      214.65      201.56      6.20 o 
  -1   6   1      537.62      507.05     11.02 o 
   0   6   1      548.62      541.09     11.06 o 
   1   6   1     1042.74     1048.30     20.21 o 
   2   6   1      518.14      465.74     11.55 o 
   3   6   1        5.09        4.22      0.81 o 
   4   6   1      142.92      162.29      4.22 o 
   5   6   1      220.09      237.56      5.14 o 
   7   6   1       17.58       16.57      2.16 o 
   8   6   1        8.52       12.29      1.63 o 
  -7   7   1       19.70       17.18      2.00 o 
  -6   7   1       59.03       60.73      2.59 o 
  -5   7   1       58.51       63.55      2.52 o 
  -4   7   1      140.03      140.22      3.80 o 
  -3   7   1       99.79       95.06      2.16 o 
  -2   7   1        1.04        0.66      0.42 o 
   1   7   1      170.50      181.23      5.67 o 
   2   7   1      103.54       93.77      2.83 o 
   3   7   1      527.33      503.53      6.30 o 
   4   7   1        8.55        9.49      0.92 o 
   5   7   1      176.48      193.73      4.70 o 
   6   7   1      101.71      112.82      5.67 o 
   7   7   1        8.24        6.86      1.43 o 
  -7   8   1        6.73        3.55      1.10 o 
  -6   8   1       40.49       44.66      2.10 o 
  -5   8   1       34.02       34.17      1.88 o 
  -4   8   1      584.19      597.73     11.02 o 
  -3   8   1      392.78      390.52      7.36 o 
  -2   8   1       31.79       29.34      2.18 o 
  -1   8   1       25.12       24.53      1.96 o 
   0   8   1       48.39       45.31      2.57 o 
   1   8   1       52.01       46.04      2.17 o 
   2   8   1      108.17      105.23      2.33 o 
   3   8   1      346.51      346.92      5.77 o 
   4   8   1       21.02       20.26      1.30 o 
   5   8   1       65.41       64.40      2.19 o 
   6   8   1       23.11       22.45      2.57 o 
   7   8   1        0.29        0.29      0.86 o 
  -6   9   1        9.40       11.49      1.09 o 
  -5   9   1       42.47       46.87      2.17 o 
  -4   9   1      144.16      144.81      9.14 o 
  -3   9   1       65.18       63.89      2.61 o 
  -2   9   1       20.73       21.88      2.04 o 
  -1   9   1      108.82      108.94      4.49 o 
   0   9   1       56.59       53.35      3.02 o 
   1   9   1       75.60       63.73      2.55 o 
   2   9   1      198.80      187.95      5.28 o 
   3   9   1      448.35      445.09      7.02 o 
   4   9   1       66.14       69.61      2.36 o 
   5   9   1       39.74       42.99      2.02 o 
   6   9   1       58.20       59.96      3.71 o 
  -6  10   1       18.12       19.23      1.51 o 
  -5  10   1      123.39      144.29      4.90 o 
  -4  10   1      226.91      217.93      6.82 o 
  -3  10   1      343.19      345.69      9.55 o 
  -2  10   1        1.56        0.45      1.06 o 
  -1  10   1        5.74        7.18      1.39 o 
   0  10   1      103.14      104.43      8.16 o 
   1  10   1      105.59       95.15      4.61 o 
   2  10   1       90.67       95.32      3.37 o 
   3  10   1       39.82       36.56      1.72 o 
   4  10   1       14.09       14.74      1.30 o 
   5  10   1       28.09       31.09      1.64 o 
   6  10   1        4.39        4.41      1.02 o 
  -5  11   1        5.64        6.08      1.02 o 
  -4  11   1       45.26       55.84      2.98 o 
  -3  11   1       62.85       61.11      3.39 o 
  -2  11   1       20.34       19.57      1.41 o 
  -1  11   1       22.77       23.79      1.58 o 
   0  11   1       29.90       30.48      2.86 o 
   1  11   1      247.03      265.20      8.49 o 
   2  11   1       11.47       10.86      1.71 o 
   3  11   1       15.09       18.04      1.96 o 
   4  11   1        6.30        5.18      1.06 o 
   5  11   1        0.55        1.55      0.65 o 
  -4  12   1       10.66       12.74      1.35 o 
  -3  12   1        7.66        7.84      1.22 o 
  -2  12   1        9.55        8.90      1.35 o 
  -1  12   1        9.39        9.03      1.41 o 
   0  12   1       24.43       29.47      1.68 o 
   1  12   1       15.75       13.43      1.84 o 
   2  12   1       27.80       39.19      2.82 o 
   3  12   1       25.78       27.67      2.16 o 
   4  12   1       19.30       23.14      1.71 o 
  -3  13   1        2.02        1.10      0.65 o 
  -2  13   1        8.09        7.88      1.18 o 
  -1  13   1       16.08       18.59      1.18 o 
   0  13   1       15.99       18.65      1.80 o 
   1  13   1      108.07      110.62      4.41 o 
   2  13   1        6.70        7.27      1.14 o 
   3  13   1       14.61       16.90      1.47 o 
  -1  -8   2       29.17       29.10      2.00 o 
   0  -8   2        2.97        1.27      0.86 o 
   1  -8   2       93.66       91.64      3.67 o 
  -2  -7   2      446.62      476.07     10.57 o 
  -1  -7   2      234.03      239.44      6.49 o 
   0  -7   2      596.94      585.64     14.12 o 
   1  -7   2      174.43      190.54      5.51 o 
  -8  -6   2       10.36        7.02      1.22 o 
  -7  -6   2       74.10       70.74      4.00 o 
  -6  -6   2       20.70       23.76      2.37 o 
  -5  -6   2       10.20       11.71      1.71 o 
  -2  -6   2      116.23      113.15      3.71 o 
  -1  -6   2      219.13      243.44      6.29 o 
   0  -6   2      311.74      318.75      7.55 o 
   1  -6   2      231.27      238.13      6.08 o 
   5  -6   2      140.21      134.58      5.67 o 
   6  -6   2      413.46      427.61     12.12 o 
   7  -6   2        2.68        1.31      0.90 o 
  -8  -5   2        3.45        2.69      0.98 o 
  -7  -5   2       26.63       29.76      2.82 o 
  -6  -5   2       16.91       15.92      2.12 o 
  -5  -5   2        7.19        6.33      1.39 o 
  -4  -5   2       33.15       32.25      2.37 o 
  -2  -5   2       59.24       74.70      2.65 o 
  -1  -5   2      325.53      339.90      7.51 o 
   1  -5   2       58.24       59.31      2.37 o 
   4  -5   2      135.60      136.78      5.35 o 
   5  -5   2       54.73       59.11      3.80 o 
   6  -5   2       61.07       76.25      4.53 o 
   7  -5   2        4.44        3.18      1.27 o 
   8  -5   2        2.01        2.61      0.98 o 
  -8  -4   2        2.28        1.22      0.98 o 
  -7  -4   2       72.97       69.27      4.41 o 
  -6  -4   2        4.12        3.80      1.35 o 
  -5  -4   2       29.01       24.63      2.47 o 
  -1  -4   2     1000.70     1027.89     18.82 o 
   1  -4   2      233.49      253.40      5.59 o 
   4  -4   2      253.98      266.46      7.96 o 
   5  -4   2       24.59       18.37      2.20 o 
   6  -4   2       68.48       70.74      4.49 o 
   7  -4   2       16.17       17.51      2.33 o 
   8  -4   2        0.02        0.04      0.78 o 
  -9  -3   2       41.22       47.59      2.78 o 
  -8  -3   2      129.25      143.03      6.20 o 
  -7  -3   2       69.43       63.55      4.29 o 
  -6  -3   2        2.81        1.84      1.22 o 
  -5  -3   2       87.26       87.12      3.16 o 
  -1  -3   2     1306.63     1223.12     21.18 o 
   0  -3   2     1359.73     1368.07     23.27 o 
   1  -3   2      169.87      166.74      3.80 o 
   5  -3   2       24.68       21.59      1.55 o 
   6  -3   2       55.70       51.23      3.84 o 
   7  -3   2        2.83        0.78      1.10 o 
   8  -3   2       12.04       14.74      2.04 o 
  -9  -2   2        5.66        4.29      1.18 o 
  -8  -2   2       22.20       21.63      2.45 o 
  -7  -2   2      193.26      193.19      7.71 o 
  -6  -2   2       14.23       16.98      2.20 o 
  -5  -2   2      127.21      129.72      5.43 o 
  -4  -2   2      141.05      139.15      4.41 o 
  -1  -2   2      954.08      879.11     15.14 o 
   0  -2   2     1559.61     1458.73     25.51 o 
   1  -2   2       81.50       86.13      2.16 o 
   4  -2   2      107.01      114.82      4.00 o 
   5  -2   2       27.30       26.28      1.60 o 
   6  -2   2       12.29       11.55      1.88 o 
   7  -2   2       53.85       53.88      4.08 o 
   8  -2   2       35.22       34.41      3.06 o 
  -9  -1   2        6.67        3.35      1.10 o 
  -8  -1   2       32.52       34.21      3.02 o 
  -7  -1   2       15.52       16.20      2.37 o 
  -6  -1   2      199.91      187.27      7.27 o 
  -5  -1   2      215.14      210.35      4.63 o 
  -4  -1   2       36.96       40.04      2.16 o 
  -3  -1   2      885.20      867.96     18.35 o 
  -2  -1   2      416.74      401.53      7.59 o 
   0  -1   2      303.31      299.77      3.88 o 
   1  -1   2     1437.12     1413.83     24.25 o 
   3  -1   2       94.58      102.33      2.25 o 
   4  -1   2       74.28       74.29      3.06 o 
   5  -1   2      364.21      367.60      6.84 o 
   6  -1   2       56.90       54.86      3.88 o 
   7  -1   2       48.27       46.61      3.80 o 
   8  -1   2        1.76        1.63      0.94 o 
  -9   0   2        5.28        4.73      1.06 o 
  -8   0   2       51.34       55.19      3.80 o 
  -7   0   2      138.79      125.76      6.00 o 
  -6   0   2       87.85       92.05      4.86 o 
  -5   0   2       21.63       22.01      1.34 o 
  -4   0   2      269.31      244.77     10.20 o 
  -3   0   2      319.69      312.66      4.79 o 
  -2   0   2      168.69      158.11      3.04 o 
  -1   0   2      689.46      628.06      6.59 o 
   0   0   2        0.78        6.37      0.53 o 
   2   0   2     1284.07     1304.30     16.42 o 
   3   0   2       20.02       26.17      1.08 o 
   4   0   2        0.26        0.44      0.59 o 
   5   0   2        0.43        0.21      0.47 o 
   6   0   2       53.87       48.74      3.63 o 
   7   0   2        2.05        0.90      1.10 o 
   8   0   2       10.70        8.69      1.71 o 
  -9   1   2        6.68       10.16      1.47 o 
  -8   1   2       32.27       34.17      2.86 o 
  -7   1   2       15.73       14.33      2.08 o 
  -6   1   2      200.09      194.30      7.14 o 
  -5   1   2      214.47      216.55      4.61 o 
  -1   1   2     1572.77     1446.63     17.75 o 
   0   1   2      300.26      289.48      6.00 o 
   1   1   2     1437.73     1367.05     24.65 o 
   2   1   2     4258.82     4050.41     69.35 o 
   3   1   2       92.46       91.89      2.23 o 
   4   1   2       75.80       78.98      3.43 o 
   5   1   2      363.62      363.90     10.20 o 
   6   1   2       57.03       50.17      3.63 o 
   7   1   2       48.44       48.94      3.63 o 
   8   1   2        1.86        0.65      0.94 o 
  -8   2   2       21.91       21.27      2.12 o 
  -7   2   2      194.14      174.87      6.90 o 
  -6   2   2       14.31       15.05      1.12 o 
  -5   2   2      128.72      136.26      4.37 o 
  -3   2   2      101.89      105.88      3.71 o 
  -2   2   2     1075.28     1070.18     19.35 o 
  -1   2   2      955.38      858.92     19.86 o 
   0   2   2     1559.60     1497.12     18.34 o 
   1   2   2       82.39       79.19      2.65 o 
   2   2   2      995.61      963.07     18.45 o 
   3   2   2      543.04      573.17     12.53 o 
   4   2   2      106.19      108.58      4.37 o 
   5   2   2       26.83       23.63      1.53 o 
   6   2   2       12.35       13.67      1.92 o 
   7   2   2       53.89       59.27      3.88 o 
  -6   3   2        2.82        1.59      0.73 o 
  -5   3   2       87.89       97.27      3.35 o 
  -4   3   2        2.00        1.02      0.69 o 
  -3   3   2      725.84      791.69     12.47 o 
  -2   3   2     2878.54     2832.58     34.44 o 
  -1   3   2     1310.36     1190.76     21.43 o 
   0   3   2     1370.35     1372.61     17.01 o 
   1   3   2      168.89      163.85      4.45 o 
   2   3   2      428.46      439.00     10.00 o 
   3   3   2      789.17      856.00     17.76 o 
   4   3   2      568.16      562.03     13.35 o 
   5   3   2       25.13       25.84      2.41 o 
  -6   4   2        4.29        4.07      0.73 o 
  -5   4   2       28.65       28.06      1.45 o 
  -4   4   2      601.05      627.34     14.45 o 
  -3   4   2      508.44      557.96      8.39 o 
  -2   4   2     1051.20     1042.03     17.63 o 
  -1   4   2     1003.23     1053.93     18.82 o 
   0   4   2      547.55      549.87      7.54 o 
   1   4   2      233.58      246.84      4.43 o 
   2   4   2      365.46      363.94      9.02 o 
   3   4   2     1058.50     1095.49     22.29 o 
   4   4   2      252.32      263.05      5.74 o 
   5   4   2       24.84       21.55      2.20 o 
  -7   5   2       26.63       25.12      2.35 o 
  -6   5   2       16.53       13.52      1.19 o 
  -5   5   2        7.32        8.33      1.86 o 
  -4   5   2       33.78       35.30      2.02 o 
  -3   5   2      747.91      802.33     17.23 o 
  -2   5   2       59.68       73.43      3.27 o 
   0   5   2     1946.09     2008.31     20.41 o 
   1   5   2       56.63       63.93      1.97 o 
   2   5   2      363.47      338.43      8.94 o 
   3   5   2      154.74      167.48      6.08 o 
   4   5   2      135.51      134.68      4.08 o 
   5   5   2       54.69       62.90      3.96 o 
   6   5   2       60.97       63.15      3.96 o 
   8   5   2        2.01        2.65      0.98 o 
  -7   6   2       73.16       69.38      4.10 o 
  -6   6   2       20.46       24.85      2.06 o 
  -5   6   2       10.25       11.59      1.11 o 
  -4   6   2       63.09       66.42      2.35 o 
  -3   6   2      128.98      117.98      3.84 o 
  -1   6   2      221.39      267.61      6.65 o 
   0   6   2      308.20      317.36      7.59 o 
   1   6   2      232.56      249.07      6.94 o 
   2   6   2      284.13      251.40      7.63 o 
   3   6   2       30.24       30.32      1.62 o 
   4   6   2       55.51       57.61      2.28 o 
   5   6   2      138.43      131.60      6.16 o 
   6   6   2      413.18      444.68     12.45 o 
   7   6   2        2.80        2.00      1.18 o 
   8   6   2        7.71        6.94      1.22 o 
  -7   7   2       26.70       28.72      2.12 o 
  -6   7   2       46.80       40.46      3.27 o 
  -5   7   2       46.44       49.97      2.22 o 
  -4   7   2      112.49      111.97      3.31 o 
  -3   7   2      541.31      570.84      9.31 o 
  -2   7   2      448.22      479.70      7.95 o 
  -1   7   2      232.23      246.99      6.53 o 
   1   7   2      174.56      197.19      6.20 o 
   2   7   2       59.00       61.06      1.67 o 
   3   7   2      381.30      364.15      5.10 o 
   4   7   2      352.22      364.17      5.96 o 
   5   7   2        3.15        3.87      1.04 o 
   6   7   2      159.09      151.52      6.69 o 
   7   7   2       13.14       16.41      2.08 o 
  -7   8   2       12.96        9.88      1.18 o 
  -6   8   2       29.45       29.22      1.64 o 
  -5   8   2        1.18        2.46      0.75 o 
  -4   8   2      319.81      322.02      6.54 o 
  -3   8   2      443.34      453.58      9.82 o 
  -2   8   2      226.63      234.83      6.08 o 
  -1   8   2       29.10       32.53      1.58 o 
   0   8   2        2.90        2.04      0.56 o 
   1   8   2       94.24       81.43      2.86 o 
   2   8   2       38.90       34.16      1.32 o 
   3   8   2      236.92      241.56      4.61 o 
   4   8   2      411.37      409.16      6.61 o 
   5   8   2       41.12       42.34      2.50 o 
   6   8   2       28.51       26.65      2.73 o 
   7   8   2        2.25        1.67      0.94 o 
  -6   9   2        8.77       10.90      1.35 o 
  -5   9   2       14.14       18.37      1.80 o 
  -4   9   2       31.25       30.53      2.37 o 
  -3   9   2      484.57      500.96     12.08 o 
  -2   9   2      506.57      499.70     11.96 o 
  -1   9   2       98.36      101.19      4.20 o 
   0   9   2        8.20        6.71      1.73 o 
   1   9   2       42.26       36.32      1.96 o 
   2   9   2       54.62       49.01      1.89 o 
   3   9   2      249.46      247.50      4.80 o 
   4   9   2      140.94      146.56      3.51 o 
   5   9   2       31.96       32.55      1.50 o 
   6   9   2       20.64       20.69      2.16 o 
  -6  10   2        3.45        3.76      0.90 o 
  -5  10   2       48.19       56.33      2.90 o 
  -4  10   2       16.03       14.00      1.67 o 
  -3  10   2        4.03        2.49      1.06 o 
  -2  10   2       33.75       36.21      2.57 o 
  -1  10   2       14.38       17.02      1.84 o 
   0  10   2       80.01       80.12      6.06 o 
   1  10   2       87.69       97.52      4.78 o 
   2  10   2        5.50        3.08      1.24 o 
   3  10   2       26.04       26.72      1.54 o 
   4  10   2        5.54        5.64      0.78 o 
   5  10   2       27.09       27.68      2.10 o 
   6  10   2       16.28       19.27      1.84 o 
  -5  11   2       26.15       28.12      1.88 o 
  -4  11   2        1.83        2.16      0.90 o 
  -3  11   2      155.81      162.99      5.63 o 
  -2  11   2       28.93       30.33      2.37 o 
  -1  11   2       86.47       79.93      2.83 o 
   0  11   2        2.03        1.76      1.27 o 
   1  11   2       26.95       29.06      2.65 o 
   2  11   2       98.32       98.84      3.39 o 
   3  11   2       14.08       10.45      1.59 o 
   4  11   2       34.97       36.82      2.33 o 
   5  11   2       39.47       35.43      1.84 o 
  -4  12   2        0.13        0.78      0.69 o 
  -3  12   2        3.65        4.20      0.98 o 
  -2  12   2        5.18        4.10      0.71 o 
  -1  12   2        2.51        2.03      0.69 o 
   0  12   2       41.20       48.66      3.27 o 
   1  12   2       28.83       30.21      2.57 o 
   2  12   2        3.58        4.33      1.14 o 
   3  12   2        2.39        2.57      0.94 o 
   4  12   2        0.26       -0.20      0.57 o 
  -3  13   2        6.79        7.84      1.02 o 
  -2  13   2        7.34        9.02      1.14 o 
  -1  13   2       25.84       26.33      2.12 o 
   0  13   2        0.29        1.39      0.90 o 
   1  13   2       72.19       83.47      3.76 o 
   2  13   2       17.45       19.76      1.67 o 
  -1  -8   3       42.79       43.58      1.79 o 
   0  -8   3       52.36       50.17      1.89 o 
   1  -8   3       12.07       16.53      1.43 o 
  -1  -7   3      355.89      354.22      8.53 o 
   0  -7   3      113.97      114.28      2.84 o 
   1  -7   3       77.23       87.11      3.31 o 
  -8  -6   3       10.32       11.14      1.43 o 
  -7  -6   3        4.55        4.29      1.10 o 
  -6  -6   3      108.34      125.23      5.55 o 
  -5  -6   3       84.64       84.45      4.25 o 
  -1  -6   3      177.17      176.29      4.94 o 
   0  -6   3      515.56      549.34      8.55 o 
   1  -6   3      461.16      463.04     10.16 o 
   5  -6   3        4.63        5.55      1.35 o 
   6  -6   3        2.43        0.24      0.98 o 
   7  -6   3       25.39       27.84      2.45 o 
  -8  -5   3       33.70       32.29      2.49 o 
  -7  -5   3       35.93       37.84      3.14 o 
  -6  -5   3       98.74       87.92      4.73 o 
  -5  -5   3       56.85       58.49      3.63 o 
  -4  -5   3       47.85       42.29      2.69 o 
  -1  -5   3      310.67      317.28      7.06 o 
   0  -5   3     1266.15     1359.62     24.61 o 
   1  -5   3      275.34      304.34      6.78 o 
   4  -5   3       66.58       74.53      3.96 o 
   5  -5   3       73.72       77.11      4.45 o 
   6  -5   3       58.80       60.04      4.08 o 
   7  -5   3      153.81      143.76      6.20 o 
   8  -5   3        7.39        7.35      1.35 o 
  -8  -4   3        4.70        4.12      1.22 o 
  -7  -4   3       42.57       39.84      3.35 o 
  -6  -4   3      188.73      193.52      7.59 o 
  -5  -4   3       36.22       34.21      2.82 o 
  -4  -4   3      127.37      127.88      4.98 o 
  -1  -4   3      390.14      399.41      5.63 o 
   0  -4   3     1812.97     1855.36     32.53 o 
   1  -4   3      259.76      246.46      5.55 o 
   4  -4   3       39.62       34.12      2.69 o 
   5  -4   3       50.04       50.82      3.63 o 
   6  -4   3      112.04      120.46      6.04 o 
   7  -4   3       16.44       22.12      2.57 o 
   8  -4   3        0.14        0.24      0.82 o 
  -8  -3   3        4.64        3.63      1.43 o 
  -7  -3   3        7.04        5.51      1.51 o 
  -6  -3   3      102.44      105.52      5.39 o 
  -5  -3   3       36.08       32.70      1.78 o 
  -1  -3   3      301.95      287.49      4.19 o 
   0  -3   3     1270.61     1279.55     15.74 o 
   1  -3   3       61.30       58.36      1.31 o 
   4  -3   3      219.04      240.54      6.57 o 
   5  -3   3        9.49        6.98      1.51 o 
   6  -3   3       34.90       36.86      3.39 o 
   7  -3   3       32.17       29.43      3.02 o 
   8  -3   3        3.92        3.18      1.27 o 
  -9  -2   3        1.83        1.59      0.78 o 
  -8  -2   3        8.32        7.76      1.59 o 
  -7  -2   3      172.20      170.54      7.22 o 
  -6  -2   3       51.58       50.57      3.67 o 
  -5  -2   3       42.58       37.18      1.79 o 
  -4  -2   3       56.53       61.72      2.69 o 
  -1  -2   3       64.22       63.15      2.08 o 
   0  -2   3     1434.01     1403.84     17.05 o 
   1  -2   3      107.66      105.47      2.94 o 
   2  -2   3      539.27      546.27     10.98 o 
   4  -2   3      136.51      125.92      4.20 o 
   5  -2   3        0.32        0.77      0.60 o 
   6  -2   3      168.31      164.78      7.22 o 
   7  -2   3        1.50        1.31      1.22 o 
   8  -2   3        8.67       12.57      1.84 o 
  -9  -1   3       23.94       25.59      2.08 o 
  -8  -1   3       26.73       19.02      2.33 o 
  -7  -1   3      144.79      133.19      6.33 o 
  -6  -1   3      163.83      164.13      6.82 o 
  -5  -1   3       42.86       42.61      2.06 o 
  -4  -1   3       53.98       51.19      2.37 o 
  -3  -1   3      143.43      154.38      4.08 o 
  -1  -1   3     1207.65     1118.51     20.29 o 
   0  -1   3     2101.05     2026.31     34.82 o 
   1  -1   3     1585.33     1538.37     27.39 o 
   2  -1   3     3166.62     2969.66     51.80 o 
   3  -1   3       11.79        8.20      0.98 o 
   4  -1   3       82.14       74.04      2.98 o 
   5  -1   3      102.95      111.18      3.25 o 
   6  -1   3       10.51       10.29      1.88 o 
   7  -1   3       17.34       21.67      2.65 o 
   8  -1   3       14.77       13.59      1.92 o 
  -9   0   3        9.99       12.86      1.55 o 
  -8   0   3       89.41       89.43      4.73 o 
  -7   0   3        6.31        3.76      1.39 o 
  -6   0   3        5.80        4.73      1.31 o 
  -5   0   3       67.09       68.17      2.18 o 
  -4   0   3      477.94      456.39      6.88 o 
  -3   0   3       21.31       22.65      0.94 o 
  -2   0   3       19.18       21.03      2.25 o 
  -1   0   3      345.07      304.22      6.53 o 
   0   0   3     2478.04     2303.43     39.68 o 
   1   0   3       64.42       56.29      1.19 o 
   2   0   3      785.14      811.70     10.78 o 
   3   0   3      288.06      284.55      6.41 o 
   4   0   3       18.32       16.38      1.37 o 
   5   0   3       81.80       85.31      3.13 o 
   6   0   3        2.93        1.63      1.18 o 
   7   0   3        5.40        3.67      1.39 o 
   8   0   3        2.68        3.31      1.14 o 
  -8   1   3       27.19       23.80      2.37 o 
  -7   1   3      143.21      145.84      6.25 o 
  -6   1   3      165.22      176.95      4.16 o 
  -5   1   3       42.77       45.61      1.46 o 
  -4   1   3       54.08       51.27      2.49 o 
  -3   1   3      143.28      156.38      4.45 o 
  -2   1   3      101.55      108.41      2.32 o 
  -1   1   3     1202.42     1138.97     14.39 o 
   0   1   3     2091.88     2011.25     35.14 o 
   1   1   3     1578.83     1568.73     27.84 o 
   2   1   3     3175.34     3012.77     52.33 o 
   4   1   3       82.35       76.70      3.59 o 
   5   1   3      103.04      111.15      5.14 o 
   6   1   3       10.51        8.74      1.67 o 
   7   1   3       17.19       14.41      2.08 o 
   8   1   3       14.63       14.69      1.88 o 
  -8   2   3        8.40       10.16      1.51 o 
  -7   2   3      171.77      164.87      6.53 o 
  -6   2   3       51.77       55.67      2.16 o 
  -5   2   3       41.77       39.26      1.43 o 
  -4   2   3       55.68       62.90      2.98 o 
  -3   2   3       69.01       60.85      2.49 o 
  -2   2   3       44.25       38.92      1.32 o 
  -1   2   3       64.78       59.24      1.84 o 
   0   2   3     1433.43     1371.58     25.06 o 
   1   2   3      108.54      106.45      3.47 o 
   2   2   3      539.13      554.76     11.96 o 
   3   2   3      120.18      114.90      4.41 o 
   4   2   3      136.41      122.46      4.98 o 
   5   2   3        0.31        2.20      0.73 o 
   6   2   3      167.43      169.36      6.86 o 
   7   2   3        1.47        0.69      0.98 o 
  -7   3   3        7.04        5.84      1.06 o 
  -6   3   3      103.02      108.70      4.08 o 
  -5   3   3       37.08       38.45      1.40 o 
  -4   3   3       32.13       38.39      1.67 o 
  -3   3   3      177.45      203.73      4.53 o 
  -2   3   3      902.22      870.08     12.25 o 
  -1   3   3      305.92      283.13      5.45 o 
   0   3   3     1264.63     1265.05     23.31 o 
   1   3   3       60.94       59.23      2.61 o 
   2   3   3      503.17      540.93     12.00 o 
   3   3   3       94.34       94.21      4.16 o 
   4   3   3      219.39      234.79      7.67 o 
  -7   4   3       42.74       45.47      2.57 o 
  -6   4   3      188.57      206.13      6.12 o 
  -5   4   3       35.60       35.74      1.65 o 
  -4   4   3      127.18      122.85      3.07 o 
  -3   4   3       75.74       78.16      2.30 o 
  -2   4   3      724.90      757.06     10.67 o 
  -1   4   3      387.45      389.15      6.09 o 
   0   4   3     1815.08     1876.97     23.36 o 
   1   4   3      260.22      262.26      6.69 o 
   2   4   3       86.29       82.29      2.58 o 
   3   4   3      174.58      174.87      6.20 o 
   4   4   3       39.82       34.30      1.98 o 
   5   4   3       50.02       47.35      3.31 o 
  -7   5   3       35.80       42.57      2.49 o 
  -6   5   3       99.03       93.67      2.95 o 
  -5   5   3       57.85       61.01      2.28 o 
  -4   5   3       47.11       37.90      1.42 o 
  -3   5   3       28.99       35.76      2.45 o 
  -2   5   3      286.57      282.99      7.47 o 
  -1   5   3      311.24      321.73      7.35 o 
   0   5   3     1263.73     1366.81     17.60 o 
   1   5   3      275.51      302.10      5.61 o 
   2   5   3      203.68      207.11      6.78 o 
   3   5   3      252.63      268.16      5.99 o 
   4   5   3       66.36       73.02      3.01 o 
   5   5   3       73.65       75.11      4.45 o 
   6   5   3       59.08       59.59      3.88 o 
   8   5   3        7.40        7.88      1.39 o 
  -7   6   3        4.58        4.69      1.06 o 
  -6   6   3      108.47      132.73      3.65 o 
  -5   6   3       84.87       86.81      2.87 o 
  -4   6   3       72.53       79.56      2.59 o 
  -3   6   3      133.66      127.15      2.71 o 
  -2   6   3      282.65      322.42      8.41 o 
  -1   6   3      177.17      187.27      5.31 o 
   0   6   3      515.78      571.70     12.29 o 
   1   6   3      460.90      496.51      8.10 o 
   2   6   3       41.98       46.34      2.63 o 
   3   6   3      127.97      118.64      3.18 o 
   4   6   3      305.33      292.34      9.76 o 
   5   6   3        4.89        4.57      1.55 o 
   6   6   3        2.37        1.22      1.18 o 
   7   6   3       25.13       30.08      2.73 o 
  -7   7   3       34.17       39.92      2.33 o 
  -6   7   3       93.19       96.51      3.05 o 
  -5   7   3       55.80       58.28      2.40 o 
  -4   7   3       80.74       77.65      3.41 o 
  -3   7   3       38.30       35.37      1.27 o 
  -2   7   3      340.65      339.90      6.74 o 
  -1   7   3      356.88      370.31      6.50 o 
   0   7   3      113.26      107.88      4.53 o 
   1   7   3       78.28       82.03      2.29 o 
   2   7   3       96.14      101.85      2.26 o 
   3   7   3       41.76       39.19      2.88 o 
   4   7   3       38.78       33.31      3.18 o 
   5   7   3      103.94      117.76      6.00 o 
   6   7   3       16.03       18.28      1.63 o 
   7   7   3       62.60       62.49      3.67 o 
  -7   8   3        3.60        2.45      0.86 o 
  -6   8   3       25.04       27.67      2.08 o 
  -5   8   3       11.54        8.00      1.35 o 
  -4   8   3       40.73       28.98      2.25 o 
  -3   8   3       73.74       71.84      3.43 o 
  -2   8   3      404.07      421.65      7.50 o 
  -1   8   3       43.38       42.79      1.88 o 
   0   8   3       51.66       52.41      3.27 o 
   1   8   3       12.16       13.93      1.26 o 
   2   8   3      262.70      248.40      5.72 o 
   3   8   3        9.25        8.79      0.91 o 
   4   8   3       57.46       55.47      2.04 o 
   5   8   3       35.09       31.46      2.14 o 
   6   8   3       10.73       11.92      1.84 o 
   7   8   3        0.56       -0.33      0.65 o 
  -6   9   3       12.23       12.33      1.39 o 
  -5   9   3       46.56       47.47      2.73 o 
  -4   9   3       52.92       44.53      2.78 o 
  -3   9   3      299.47      293.89      8.16 o 
  -2   9   3       99.20      101.62      4.20 o 
  -1   9   3      176.72      171.09      6.49 o 
   0   9   3       26.76       27.19      2.53 o 
   1   9   3        7.33        7.55      1.47 o 
   2   9   3       87.20       85.14      3.21 o 
   3   9   3       53.14       46.94      1.92 o 
   4   9   3       10.26       10.16      0.95 o 
   5   9   3        8.84        8.14      1.23 o 
   6   9   3        3.91        5.14      1.22 o 
  -6  10   3        0.98        1.02      0.73 o 
  -5  10   3        1.63        0.82      0.78 o 
  -4  10   3        8.57        9.22      1.39 o 
  -3  10   3        6.52        6.65      1.31 o 
  -2  10   3      173.48      175.76      5.88 o 
  -1  10   3        0.11        0.06      0.59 o 
   0  10   3       61.19       66.37      4.00 o 
   1  10   3      136.10      123.56      5.51 o 
   2  10   3       63.83       63.67      3.47 o 
   3  10   3        7.50        8.24      0.89 o 
   4  10   3        3.61        2.27      0.54 o 
   5  10   3       19.94       22.12      2.08 o 
  -5  11   3       12.36       12.37      1.27 o 
  -4  11   3        4.58        4.94      1.02 o 
  -3  11   3       26.05       23.63      1.92 o 
  -2  11   3       99.26      104.99      4.20 o 
  -1  11   3        3.11        1.35      0.73 o 
   0  11   3        0.77       -0.20      1.27 o 
   1  11   3       22.17       20.78      2.33 o 
   2  11   3      114.88      113.92      8.25 o 
   3  11   3       24.58       23.40      2.14 o 
   4  11   3       17.08       19.51      1.63 o 
  -4  12   3        1.77        1.59      0.78 o 
  -3  12   3       22.63       25.80      1.84 o 
  -2  12   3        0.76        0.48      0.63 o 
  -1  12   3        4.15        3.59      1.27 o 
   0  12   3       22.10       25.76      2.41 o 
   1  12   3       12.17       12.29      1.67 o 
   2  12   3       16.94       17.96      1.88 o 
   3  12   3        3.75        3.35      0.94 o 
  -2  13   3        0.55        0.16      0.53 o 
  -1  13   3        7.93        7.02      1.22 o 
   0  13   3       13.50       17.63      1.80 o 
   1  13   3       18.56       18.61      1.76 o 
   2  13   3       10.83       10.33      1.14 o 
  -1  -7   4        1.56       -0.37      0.57 o 
   0  -7   4      195.35      206.38      5.59 o 
   1  -7   4       23.42       25.06      1.63 o 
  -7  -6   4        5.96        5.31      1.18 o 
  -6  -6   4       18.55       17.76      2.04 o 
  -5  -6   4       39.54       37.23      2.82 o 
  -1  -6   4      129.46      135.60      4.04 o 
   0  -6   4        9.66       11.70      0.79 o 
   1  -6   4        9.62        8.53      0.90 o 
   5  -6   4        4.20        5.27      1.35 o 
   6  -6   4       63.52       67.15      4.00 o 
   7  -6   4        5.51        8.25      1.35 o 
  -8  -5   4        6.88        5.47      1.10 o 
  -7  -5   4       73.51       69.06      4.00 o 
  -6  -5   4       19.69       16.98      2.16 o 
  -5  -5   4      232.28      236.18      7.96 o 
  -4  -5   4      137.22      152.05      5.55 o 
  -1  -5   4       92.68      103.84      3.10 o 
   0  -5   4       28.72       32.24      1.29 o 
   1  -5   4      140.33      178.01      4.45 o 
   4  -5   4       59.51       61.23      3.76 o 
   5  -5   4       42.65       41.92      3.39 o 
   6  -5   4       59.69       67.96      4.33 o 
   7  -5   4        3.46        2.12      1.02 o 
  -8  -4   4        2.42        3.96      1.10 o 
  -7  -4   4       16.73       15.72      2.16 o 
  -6  -4   4      118.57      122.13      5.80 o 
  -5  -4   4       39.34       39.39      3.06 o 
  -4  -4   4      267.83      277.77      8.29 o 
  -2  -4   4      573.08      628.60     12.82 o 
  -1  -4   4      732.95      794.41     10.80 o 
   0  -4   4      383.82      409.18      5.76 o 
   4  -4   4      191.05      193.07      5.80 o 
   5  -4   4       16.14       14.08      2.04 o 
   6  -4   4       49.04       56.17      4.08 o 
   7  -4   4       53.29       49.10      3.59 o 
   8  -4   4       10.19        8.41      1.47 o 
  -8  -3   4        4.46        2.61      1.10 o 
  -7  -3   4       51.73       51.23      3.67 o 
  -6  -3   4       37.50       38.08      3.27 o 
  -5  -3   4       35.39       35.23      2.90 o 
  -4  -3   4      112.57      119.48      4.86 o 
  -2  -3   4      282.79      302.83      7.27 o 
  -1  -3   4      209.06      191.97      4.94 o 
   0  -3   4      133.66      147.32      2.01 o 
   1  -3   4      198.84      207.56      4.94 o 
   4  -3   4      207.19      202.91      5.88 o 
   5  -3   4       13.75       13.27      2.04 o 
   6  -3   4       62.81       57.80      4.20 o 
   7  -3   4        4.04        4.16      1.55 o 
   8  -3   4       14.22       14.37      1.84 o 
  -8  -2   4       29.34       29.96      2.69 o 
  -7  -2   4       22.12       23.27      2.69 o 
  -6  -2   4       54.81       58.53      4.00 o 
  -5  -2   4       63.48       65.60      3.88 o 
  -2  -2   4      103.87      103.72      3.47 o 
  -1  -2   4      438.89      459.21      9.51 o 
   0  -2   4      127.93      130.75      2.16 o 
   1  -2   4       99.18      100.54      3.22 o 
   2  -2   4     1193.71     1194.18     22.16 o 
   3  -2   4      347.30      340.10      7.63 o 
   4  -2   4      172.80      181.89      5.18 o 
   5  -2   4       43.87       39.02      3.31 o 
   6  -2   4       24.20       23.39      2.82 o 
   7  -2   4       50.16       52.78      4.04 o 
   8  -2   4       16.74       22.49      2.25 o 
  -8  -1   4       56.33       53.47      3.51 o 
  -7  -1   4      267.10      255.93      8.98 o 
  -6  -1   4      260.32      251.44      8.69 o 
  -5  -1   4       41.43       44.49      3.10 o 
  -4  -1   4      135.09      135.15      3.96 o 
  -3  -1   4      220.11      240.54      5.39 o 
  -2  -1   4      145.50      148.67      5.02 o 
  -1  -1   4     2835.96     2798.35     48.74 o 
   0  -1   4       62.67       69.64      2.45 o 
   1  -1   4        2.88        3.36      0.41 o 
   2  -1   4      361.03      360.65      5.52 o 
   3  -1   4       50.99       46.17      2.00 o 
   4  -1   4      101.20      109.68      3.67 o 
   5  -1   4        6.02        8.12      1.67 o 
   6  -1   4       44.39       44.41      3.71 o 
   7  -1   4        5.28        2.86      1.47 o 
   8  -1   4        7.72        4.73      1.27 o 
  -8   0   4       24.48       24.45      2.41 o 
  -7   0   4      521.51      528.44     14.20 o 
  -6   0   4       53.07       47.72      3.51 o 
  -5   0   4        1.31        1.25      0.52 o 
  -4   0   4       46.78       43.47      2.16 o 
  -3   0   4      667.32      688.61     14.49 o 
  -2   0   4      626.21      697.59     14.00 o 
  -1   0   4      426.87      406.84      8.78 o 
   0   0   4     1349.31     1363.54     24.70 o 
   1   0   4       15.04       15.18      1.27 o 
   2   0   4      745.16      750.47     18.06 o 
   3   0   4      192.94      204.70      4.94 o 
   4   0   4       66.19       62.16      2.36 o 
   5   0   4      141.80      122.11      5.41 o 
   6   0   4      133.79      151.11      6.90 o 
   7   0   4       47.76       56.98      4.08 o 
   8   0   4       14.70       13.18      1.84 o 
  -8   1   4       56.66       54.25      3.39 o 
  -7   1   4      265.69      250.54      8.57 o 
  -6   1   4      261.41      246.20      5.30 o 
  -5   1   4       41.25       42.90      1.30 o 
  -4   1   4      135.77      133.77      3.32 o 
  -3   1   4      218.30      238.41      6.43 o 
  -2   1   4      145.28      140.18      2.97 o 
  -1   1   4     2847.47     2833.17     48.98 o 
   0   1   4       63.17       61.23      2.57 o 
   1   1   4        2.78        3.76      0.82 o 
   2   1   4      362.58      363.98      8.94 o 
   4   1   4      101.01      114.95      3.48 o 
   5   1   4        6.15        5.29      0.98 o 
   6   1   4       43.97       42.53      3.51 o 
   7   1   4        5.25        4.33      1.35 o 
   8   1   4        7.78        8.49      1.47 o 
  -7   2   4       22.68       19.76      2.12 o 
  -6   2   4       54.77       64.66      2.43 o 
  -5   2   4       63.03       60.39      1.58 o 
  -4   2   4       54.91       64.32      2.25 o 
  -3   2   4      151.78      142.96      4.25 o 
  -2   2   4      103.86      102.50      3.43 o 
  -1   2   4      439.51      458.64      9.88 o 
   0   2   4      127.80      127.48      4.08 o 
   1   2   4       97.39      104.25      3.76 o 
   2   2   4     1191.55     1177.61     23.27 o 
   4   2   4      173.47      178.01      4.70 o 
   5   2   4       43.66       39.55      3.06 o 
   6   2   4       24.14       23.43      2.65 o 
   7   2   4       50.23       60.70      3.84 o 
  -7   3   4       51.10       47.88      2.73 o 
  -6   3   4       37.65       33.35      2.33 o 
  -5   3   4       34.44       36.35      1.38 o 
  -4   3   4      113.16      113.38      2.40 o 
  -3   3   4      802.50      857.14     12.29 o 
  -2   3   4      281.93      298.01      5.43 o 
  -1   3   4      211.84      207.38      3.82 o 
   0   3   4      134.05      137.19      4.45 o 
   1   3   4      200.58      204.87      6.00 o 
   2   3   4      148.16      143.27      5.10 o 
   3   3   4      114.37      115.19      4.94 o 
   4   3   4      206.95      204.44      4.23 o 
  -7   4   4       16.47       19.14      1.76 o 
  -6   4   4      118.50      122.41      4.65 o 
  -5   4   4       39.59       39.27      2.37 o 
  -4   4   4      267.38      281.24      5.32 o 
  -3   4   4      279.75      269.43      5.20 o 
  -2   4   4      574.48      623.88     18.88 o 
  -1   4   4      728.51      781.57     18.90 o 
   0   4   4      382.19      386.43      9.35 o 
   1   4   4      705.05      734.28     15.63 o 
   2   4   4       43.57       41.92      2.73 o 
   3   4   4      278.72      277.93      5.00 o 
   4   4   4      190.08      201.64      7.43 o 
   5   4   4       16.48       15.92      2.04 o 
  -7   5   4       74.26       69.06      3.31 o 
  -6   5   4       19.93       19.88      1.92 o 
  -5   5   4      231.25      240.01      6.78 o 
  -4   5   4      135.74      140.39      2.94 o 
  -3   5   4       39.21       42.20      2.49 o 
  -2   5   4      183.51      179.85      3.89 o 
  -1   5   4       92.18      111.27      3.76 o 
   0   5   4       29.43       32.57      2.16 o 
   1   5   4      139.47      161.52      5.59 o 
   2   5   4      198.79      210.56      4.96 o 
   3   5   4      172.03      183.84      4.98 o 
   4   5   4       59.67       62.21      4.08 o 
   5   5   4       42.64       47.06      3.59 o 
  -7   6   4        5.99        6.57      1.18 o 
  -6   6   4       18.38       20.37      1.92 o 
  -5   6   4       38.94       36.92      3.20 o 
  -4   6   4        9.82        9.03      0.95 o 
  -3   6   4      170.92      161.75      3.94 o 
  -2   6   4       29.81       29.23      1.18 o 
  -1   6   4      127.82      144.05      4.61 o 
   0   6   4        9.99       12.15      2.02 o 
   1   6   4        9.37        6.65      0.87 o 
   2   6   4       63.83       70.90      2.28 o 
   3   6   4      117.36      125.83      6.43 o 
   4   6   4       62.11       69.76      4.53 o 
   5   6   4        4.05        5.84      1.55 o 
   6   6   4       63.47       65.96      4.04 o 
   7   6   4        5.46        6.82      1.39 o 
  -7   7   4       31.34       33.96      2.16 o 
  -6   7   4       51.14       52.61      2.90 o 
  -5   7   4       13.99       17.24      1.37 o 
  -4   7   4       89.44       88.89      2.93 o 
  -3   7   4       10.02       10.32      0.97 o 
  -2   7   4       77.16       78.31      2.08 o 
  -1   7   4        1.58        0.00      0.86 o 
   0   7   4      194.47      189.55      4.70 o 
   1   7   4       23.12       21.98      1.26 o 
   2   7   4       58.02       58.51      2.16 o 
   3   7   4      168.80      160.34      4.33 o 
   4   7   4       31.79       28.12      3.06 o 
   5   7   4       33.99       36.98      3.39 o 
   6   7   4        8.55       11.14      1.27 o 
   7   7   4       56.35       65.39      3.47 o 
  -7   8   4        2.36        1.84      0.73 o 
  -6   8   4       22.36       18.45      1.76 o 
  -5   8   4       52.35       50.25      2.90 o 
  -4   8   4       47.87       48.56      6.69 o 
  -3   8   4      290.75      278.09      6.96 o 
  -2   8   4      303.04      293.13     17.69 o 
  -1   8   4      193.30      184.83      6.82 o 
   0   8   4        9.34        8.25      1.47 o 
   1   8   4      146.65      142.06      4.27 o 
   2   8   4      129.10      133.58      4.06 o 
   3   8   4        9.79       12.63      1.04 o 
   4   8   4       19.71       19.03      1.69 o 
   5   8   4        7.54        7.45      1.13 o 
   6   8   4        5.62        6.62      0.99 o 
  -6   9   4        2.82        4.00      1.02 o 
  -5   9   4        1.79        2.00      0.94 o 
  -4   9   4      235.06      236.30      6.94 o 
  -3   9   4      185.73      181.14      4.44 o 
  -2   9   4       23.04       23.42      1.53 o 
  -1   9   4       84.21       76.13      4.33 o 
   0   9   4       47.61       44.00      3.31 o 
   1   9   4        0.06       -0.07      0.58 o 
   2   9   4       19.62       14.59      1.43 o 
   3   9   4       72.27       61.65      2.71 o 
   4   9   4       15.46       15.76      1.49 o 
   5   9   4       13.15       11.75      1.73 o 
   6   9   4       10.58       10.74      1.43 o 
  -6  10   4        0.25       -0.37      0.61 o 
  -5  10   4        8.64       10.74      1.31 o 
  -4  10   4      267.90      286.01      7.67 o 
  -3  10   4      248.90      250.83      7.10 o 
  -2  10   4       85.33       88.04      4.82 o 
  -1  10   4      256.12      275.08      8.98 o 
   0  10   4       34.94       35.72      3.02 o 
   1  10   4       13.08       11.78      1.28 o 
   2  10   4        0.23        0.70      0.76 o 
   3  10   4       50.87       50.12      2.34 o 
   4  10   4        2.41        1.63      1.27 o 
   5  10   4        9.97       11.19      1.09 o 
  -5  11   4        1.47        2.41      0.69 o 
  -4  11   4       43.53       41.51      2.29 o 
  -3  11   4        7.72        9.39      1.31 o 
  -2  11   4       17.44       25.59      1.88 o 
  -1  11   4       32.97       33.84      2.82 o 
   0  11   4       38.03       35.63      2.90 o 
   1  11   4       17.65       17.67      2.04 o 
   2  11   4        5.20        3.72      0.88 o 
   3  11   4       47.98       51.54      2.88 o 
   4  11   4        4.89        7.27      1.51 o 
  -3  12   4       60.94       63.84      2.49 o 
  -2  12   4       37.37       34.33      2.57 o 
  -1  12   4       33.03       29.35      2.53 o 
   0  12   4       22.09       20.49      2.12 o 
   1  12   4       12.16       11.23      1.59 o 
   2  12   4        5.59        5.80      1.14 o 
   3  12   4       14.98       15.92      1.43 o 
  -1  13   4       21.90       20.61      1.80 o 
   0  13   4        7.88        7.76      1.22 o 
   1  13   4       25.00       26.45      1.88 o 
  -7  -6   5        1.93        2.69      0.90 o 
  -6  -6   5       83.81       82.86      4.33 o 
  -5  -6   5      136.64      138.66      5.67 o 
   5  -6   5       16.00       12.12      1.80 o 
   6  -6   5       44.85       43.84      3.14 o 
  -8  -5   5       15.27       12.82      1.51 o 
  -7  -5   5       19.80       17.55      2.08 o 
  -6  -5   5       35.85       35.76      2.94 o 
  -5  -5   5      115.71      115.76      5.31 o 
  -4  -5   5       13.19       12.37      1.67 o 
  -3  -5   5       19.18       21.51      1.92 o 
   4  -5   5       42.73       43.15      3.31 o 
   5  -5   5       44.86       42.08      3.43 o 
   6  -5   5       34.71       37.72      3.18 o 
   7  -5   5        1.27        0.90      0.82 o 
  -8  -4   5       14.17       12.65      1.67 o 
  -7  -4   5       16.92       16.74      2.08 o 
  -6  -4   5      185.56      184.42      7.27 o 
  -5  -4   5       46.06       54.74      3.63 o 
  -4  -4   5      196.60      197.85      4.76 o 
  -3  -4   5        7.29        8.49      0.86 o 
  -2  -4   5       31.99       36.45      2.08 o 
   5  -4   5        2.16        2.57      1.18 o 
   6  -4   5       75.28       66.94      4.45 o 
   7  -4   5       33.38       31.88      2.82 o 
  -8  -3   5       20.30       21.67      2.16 o 
  -7  -3   5        8.62        7.80      1.63 o 
  -6  -3   5       23.62       28.49      2.82 o 
  -5  -3   5       13.25       14.45      2.00 o 
  -4  -3   5      117.73      128.87      3.72 o 
  -3  -3   5      121.54      142.95      5.02 o 
  -2  -3   5      170.52      169.52      5.18 o 
  -1  -3   5      930.42      954.29     18.37 o 
   0  -3   5       39.60       46.45      2.12 o 
   5  -3   5       68.56       68.98      4.53 o 
   6  -3   5       11.17       11.06      2.04 o 
   7  -3   5        4.03        6.94      1.67 o 
  -8  -2   5        9.21        6.20      1.31 o 
  -7  -2   5       96.72       96.13      5.14 o 
  -6  -2   5      119.90      116.82      5.76 o 
  -5  -2   5      239.00      232.05      8.12 o 
  -4  -2   5      139.83      150.16      3.98 o 
  -3  -2   5       55.08       67.88      3.31 o 
  -2  -2   5       56.59       51.06      2.61 o 
  -1  -2   5     1799.48     1899.40     34.04 o 
   0  -2   5      748.09      781.35     15.39 o 
   1  -2   5      202.39      205.19      5.55 o 
   2  -2   5     1181.09     1180.35     22.61 o 
   4  -2   5      296.48      321.24      9.14 o 
   5  -2   5      103.18       97.68      5.47 o 
   6  -2   5      101.90       99.39      5.67 o 
   7  -2   5        0.72       -0.04      1.06 o 
   8  -2   5        1.20        1.96      0.86 o 
  -8  -1   5       11.24        9.10      1.59 o 
  -7  -1   5      182.50      173.76      7.14 o 
  -6  -1   5        0.14        0.53      1.06 o 
  -5  -1   5       83.22       77.02      4.29 o 
  -4  -1   5       87.97       95.23      3.67 o 
  -3  -1   5      363.84      382.14      9.51 o 
  -2  -1   5      258.67      251.52      6.78 o 
  -1  -1   5     1955.80     2105.74     37.59 o 
   0  -1   5      900.74      951.93     18.37 o 
   1  -1   5      198.85      202.09      5.71 o 
   2  -1   5      170.65      187.32      5.71 o 
   4  -1   5       73.19       70.62      3.92 o 
   5  -1   5      198.09      206.95      7.67 o 
   6  -1   5       97.74      101.76      5.67 o 
   7  -1   5        1.04        1.84      1.14 o 
   8  -1   5       36.81       36.08      2.65 o 
  -8   0   5       22.36       20.41      2.12 o 
  -7   0   5      102.15       94.49      5.02 o 
  -6   0   5       15.57        9.67      1.80 o 
  -5   0   5       54.42       60.25      3.71 o 
  -4   0   5      140.07      144.42      3.11 o 
  -3   0   5      174.22      165.11      5.51 o 
  -2   0   5       99.25      119.60      4.25 o 
  -1   0   5      534.03      562.44     12.04 o 
   0   0   5     1178.10     1208.72     22.82 o 
   1   0   5       97.93      107.80      3.96 o 
   2   0   5      187.67      178.01      5.76 o 
   3   0   5      254.39      262.30      7.84 o 
   4   0   5       81.30       87.72      4.53 o 
   5   0   5       31.75       32.29      2.98 o 
   6   0   5      354.82      359.24     11.63 o 
   7   0   5        3.98        4.37      1.47 o 
   8   0   5        5.96        6.04      1.27 o 
  -8   1   5       11.47       11.27      1.59 o 
  -7   1   5      182.97      182.30      7.02 o 
  -6   1   5        0.14        1.67      1.10 o 
  -5   1   5       82.93       81.71      2.66 o 
  -4   1   5       86.81       89.56      2.20 o 
  -3   1   5      363.61      365.86      9.39 o 
  -2   1   5      257.54      250.67      6.86 o 
  -1   1   5     1948.65     2097.17     37.80 o 
   0   1   5      896.63      952.91     18.78 o 
   1   1   5      198.41      200.09      5.96 o 
   2   1   5      171.13      180.83      6.00 o 
   3   1   5       84.38       77.47      3.92 o 
   4   1   5       73.54       76.98      2.97 o 
   5   1   5      197.74      206.87      8.16 o 
   6   1   5       97.53       91.84      5.27 o 
   7   1   5        1.01        1.67      1.06 o 
  -7   2   5       96.68       90.37      4.61 o 
  -6   2   5      120.15      114.02      3.41 o 
  -5   2   5      239.11      244.22      5.10 o 
  -4   2   5      138.51      134.95      2.43 o 
  -3   2   5       55.36       69.45      2.86 o 
  -2   2   5       57.80       55.68      2.78 o 
  -1   2   5     1794.28     1888.18     34.53 o 
   0   2   5      747.99      788.49     16.16 o 
   1   2   5      199.39      195.36      6.12 o 
   2   2   5     1176.49     1179.73     23.76 o 
   3   2   5      392.34      392.18      7.58 o 
   4   2   5      297.52      307.03      6.88 o 
   5   2   5      102.83      107.04      4.14 o 
   6   2   5      101.66       94.21      5.18 o 
   7   2   5        0.73       -0.82      0.94 o 
  -6   3   5       24.01       26.82      2.20 o 
  -5   3   5       13.08       13.14      1.51 o 
  -4   3   5      119.93      129.71      2.73 o 
  -3   3   5      121.20      137.44      7.10 o 
  -2   3   5      169.54      170.54      5.43 o 
  -1   3   5      931.01      963.23     19.14 o 
   0   3   5       39.72       41.84      2.45 o 
   1   3   5      500.75      487.29     11.63 o 
   2   3   5      306.67      326.87      9.27 o 
   3   3   5      142.64      138.99      4.05 o 
   4   3   5       22.24       25.08      1.82 o 
  -7   4   5       17.19       20.45      1.88 o 
  -6   4   5      183.88      183.48      6.04 o 
  -5   4   5       46.25       47.68      2.73 o 
  -4   4   5      196.17      195.25      3.72 o 
  -3   4   5        7.16        9.38      0.70 o 
  -2   4   5       32.08       32.97      1.56 o 
  -1   4   5      247.28      269.24      7.43 o 
   0   4   5       94.88       83.56      3.76 o 
   1   4   5      133.27      118.17      4.78 o 
   2   4   5       51.44       58.14      3.98 o 
   3   4   5      135.70      138.06      3.47 o 
   4   4   5      260.93      283.77      9.47 o 
   5   4   5        2.30        1.80      1.06 o 
  -7   5   5       19.81       20.08      1.80 o 
  -6   5   5       35.88       30.21      2.37 o 
  -5   5   5      115.36      112.86      4.41 o 
  -4   5   5       12.89       11.47      1.39 o 
  -3   5   5       18.87       19.78      2.02 o 
  -2   5   5      188.90      199.61      3.64 o 
  -1   5   5       12.10       13.39      1.55 o 
   0   5   5      416.62      390.88     10.08 o 
   1   5   5       10.27        7.02      0.92 o 
   2   5   5       80.33       88.17      1.98 o 
   3   5   5       19.46       17.27      2.29 o 
   4   5   5       43.02       47.39      3.76 o 
   5   5   5       45.19       46.74      3.63 o 
  -7   6   5        1.95        3.10      0.94 o 
  -6   6   5       84.62       89.47      3.96 o 
  -5   6   5      136.35      140.95      5.06 o 
  -4   6   5        0.68        0.82      0.82 o 
  -3   6   5       51.24       50.51      2.03 o 
  -2   6   5       97.26      101.13      2.35 o 
  -1   6   5       77.41       73.11      3.84 o 
   0   6   5      147.35      143.16      3.99 o 
   1   6   5       71.03       67.04      1.90 o 
   2   6   5       73.54       70.76      2.40 o 
   3   6   5       69.98       69.15      4.61 o 
   4   6   5        7.40        7.84      1.84 o 
   5   6   5       15.81       13.55      2.12 o 
   6   6   5       45.04       45.80      3.22 o 
   7   6   5        2.50        1.67      0.86 o 
  -7   7   5       19.38       19.47      1.63 o 
  -6   7   5       12.41       13.56      1.25 o 
  -5   7   5       32.90       28.64      1.74 o 
  -4   7   5       81.13       88.24      2.95 o 
  -3   7   5      108.76      111.83      3.26 o 
  -2   7   5       19.31       20.92      1.49 o 
  -1   7   5      250.13      245.73      8.12 o 
   0   7   5       37.35       43.57      2.24 o 
   1   7   5       44.54       45.75      2.34 o 
   2   7   5       51.26       41.60      2.33 o 
   3   7   5       97.85      100.82      5.67 o 
   4   7   5       52.26       52.17      4.08 o 
   5   7   5        7.34        9.18      1.88 o 
   6   7   5       10.49       10.07      1.15 o 
  -6   8   5        5.34        4.00      0.94 o 
  -5   8   5        2.93        3.11      0.78 o 
  -4   8   5       19.96       23.99      1.57 o 
  -3   8   5       57.91       60.80      3.53 o 
  -2   8   5       59.59       57.29      2.39 o 
  -1   8   5      371.67      364.43     10.82 o 
   0   8   5      171.58      164.28      4.66 o 
   1   8   5      141.71      122.86      4.08 o 
   2   8   5       70.15       65.58      2.79 o 
   3   8   5      156.93      154.54      7.31 o 
   4   8   5        5.88        3.71      0.92 o 
   5   8   5        1.71        2.13      0.84 o 
   6   8   5        0.01        0.20      2.29 o 
  -6   9   5        1.07        1.35      0.82 o 
  -5   9   5        5.38        4.33      1.06 o 
  -4   9   5       26.03       24.53      3.65 o 
  -3   9   5      120.77      128.61      6.96 o 
  -2   9   5      130.13      125.11      3.50 o 
  -1   9   5       85.77       78.17      4.57 o 
   0   9   5       20.46       25.35      2.65 o 
   1   9   5       31.42       29.56      2.00 o 
   2   9   5       40.66       36.02      3.06 o 
   3   9   5       41.87       37.96      3.47 o 
   4   9   5       57.86       57.15      4.12 o 
   5   9   5        0.94        3.31      1.27 o 
  -5  10   5       26.56       26.86      1.84 o 
  -4  10   5        1.90        2.45      0.94 o 
  -3  10   5       30.27       31.82      5.69 o 
  -2  10   5       46.07       38.78      3.14 o 
  -1  10   5      190.92      164.01      6.69 o 
   0  10   5       17.79       16.00      2.16 o 
   1  10   5       10.48        7.43      1.04 o 
   2  10   5        1.53        0.78      0.59 o 
   3  10   5      114.07      113.41      3.45 o 
   4  10   5       10.03       11.23      1.88 o 
   5  10   5        2.56        2.29      0.90 o 
  -4  11   5        1.89        1.06      0.69 o 
  -3  11   5      113.32      115.76      3.92 o 
  -2  11   5      120.07      111.39      4.94 o 
  -1  11   5        5.06        1.55      0.94 o 
   0  11   5      118.84      115.60      5.18 o 
   1  11   5        4.73        5.18      1.31 o 
   2  11   5       14.90       17.96      1.35 o 
   3  11   5       63.18       66.28      2.32 o 
   4  11   5        6.95        4.16      1.06 o 
  -3  12   5       82.45       73.72      3.31 o 
  -2  12   5        3.33        3.39      1.14 o 
  -1  12   5      117.78      110.45      4.65 o 
   0  12   5       58.87       56.70      3.22 o 
   1  12   5        7.37        5.39      1.14 o 
   2  12   5        3.24        2.98      0.78 o 
  -6  -6   6       28.45       26.90      2.37 o 
  -5  -6   6       25.91       24.94      2.37 o 
   5  -6   6       41.94       38.98      3.02 o 
   6  -6   6        1.69        2.29      0.94 o 
  -7  -5   6       13.49       11.88      1.63 o 
  -6  -5   6       34.50       30.16      2.78 o 
  -5  -5   6        0.90        0.82      1.02 o 
  -4  -5   6      240.85      260.87      8.29 o 
   5  -5   6       20.87       22.74      2.61 o 
   6  -5   6        6.56        7.31      1.55 o 
  -8  -4   6       58.07       54.45      3.06 o 
  -7  -4   6        9.85        5.96      1.47 o 
  -6  -4   6       40.04       37.72      3.18 o 
  -5  -4   6       81.11       80.62      4.57 o 
  -4  -4   6      503.25      533.58     13.55 o 
  -3  -4   6      344.22      349.23      5.46 o 
   5  -4   6       64.43       60.90      4.29 o 
   6  -4   6        2.97        1.31      1.10 o 
   7  -4   6        8.53        8.65      1.43 o 
  -8  -3   6        9.45        8.69      1.39 o 
  -7  -3   6       49.56       46.08      3.39 o 
  -6  -3   6       87.96       89.60      4.98 o 
  -5  -3   6      231.81      228.13      8.16 o 
  -4  -3   6      748.76      787.25     13.35 o 
  -3  -3   6      413.30      430.02      7.76 o 
  -2  -3   6       25.34       30.61      2.16 o 
  -1  -3   6      171.20      181.89      5.43 o 
   4  -3   6       61.76       63.19      3.76 o 
   5  -3   6       23.08       18.69      2.49 o 
   6  -3   6       22.18       21.67      2.57 o 
   7  -3   6        6.96        5.06      1.31 o 
  -8  -2   6       35.46       37.51      2.73 o 
  -7  -2   6       28.45       28.00      2.78 o 
  -6  -2   6      218.16      217.36      8.16 o 
  -5  -2   6       16.05       14.37      2.04 o 
  -4  -2   6       10.41       10.12      1.13 o 
  -3  -2   6       85.63       88.93      3.86 o 
  -2  -2   6       10.15        7.63      1.18 o 
  -1  -2   6      501.25      521.50     11.59 o 
   0  -2   6      293.06      316.55      8.04 o 
   1  -2   6      978.03      999.28     20.04 o 
   4  -2   6      447.00      451.37     12.16 o 
   6  -2   6       32.83       31.96      3.27 o 
   7  -2   6       16.35       15.59      2.08 o 
  -8  -1   6        5.74        5.51      1.27 o 
  -7  -1   6       34.41       30.82      2.86 o 
  -6  -1   6      465.26      462.76     13.02 o 
  -5  -1   6      333.08      339.41     10.37 o 
  -4  -1   6      232.04      231.07     12.27 o 
  -3  -1   6        9.93        9.80      1.01 o 
  -2  -1   6      412.63      435.41     10.53 o 
  -1  -1   6       52.67       54.94      2.82 o 
   0  -1   6     1465.89     1615.55     30.12 o 
   1  -1   6       21.88       24.37      1.92 o 
   2  -1   6       40.73       40.74      2.61 o 
   4  -1   6        4.54        6.94      1.39 o 
   5  -1   6       39.94       43.06      3.47 o 
   6  -1   6       20.40       21.96      2.73 o 
   7  -1   6       20.27       19.67      2.33 o 
  -8   0   6        0.73        0.37      0.73 o 
  -7   0   6       17.44       13.59      2.00 o 
  -6   0   6      659.81      623.46     15.96 o 
  -5   0   6       62.79       58.21      3.76 o 
  -4   0   6      334.28      320.92      6.67 o 
  -3   0   6        1.87        2.57      0.56 o 
  -2   0   6      448.62      507.90     12.00 o 
  -1   0   6        7.46        7.96      1.14 o 
   0   0   6        7.77       13.51      1.43 o 
   1   0   6       10.80       22.94      1.92 o 
   2   0   6        2.57        1.63      0.78 o 
   3   0   6       55.25       58.89      2.52 o 
   4   0   6        1.42        1.55      0.94 o 
   5   0   6       34.80       37.51      3.35 o 
   6   0   6        9.63       10.49      1.96 o 
   7   0   6        0.65        2.49      1.06 o 
  -8   1   6        5.75        6.00      1.27 o 
  -7   1   6       34.21       27.27      2.61 o 
  -6   1   6      464.87      443.90     12.53 o 
  -5   1   6      329.60      327.08     10.00 o 
  -4   1   6      231.99      225.57      4.02 o 
  -3   1   6        9.54       10.90      1.43 o 
  -2   1   6      413.38      418.10     10.57 o 
  -1   1   6       54.96       61.64      3.06 o 
   0   1   6     1466.05     1607.27     30.49 o 
   1   1   6       21.68       27.23      2.16 o 
   2   1   6       40.56       42.17      2.86 o 
   3   1   6       62.84       64.29      3.37 o 
   4   1   6        4.63        5.47      1.59 o 
   5   1   6       39.99       39.39      3.51 o 
   6   1   6       20.86       23.63      2.82 o 
   7   1   6       19.92       18.04      2.16 o 
  -7   2   6       28.49       26.94      2.53 o 
  -6   2   6      216.61      204.13      7.51 o 
  -5   2   6       15.70       13.59      1.27 o 
  -4   2   6       10.59        8.61      1.04 o 
  -3   2   6       86.29       86.75      4.29 o 
  -2   2   6       10.51        7.59      1.27 o 
  -1   2   6      498.85      513.74     12.08 o 
   0   2   6      293.87      322.14      8.69 o 
   1   2   6      980.23     1029.52     21.14 o 
   2   2   6      141.05      132.37      3.82 o 
   3   2   6      245.52      239.97      5.75 o 
   4   2   6      448.75      428.80     12.94 o 
   5   2   6       53.42       51.76      4.12 o 
   6   2   6       32.44       32.98      3.02 o 
  -6   3   6       87.77       87.47      3.92 o 
  -5   3   6      233.24      224.59      5.01 o 
  -4   3   6      747.62      744.07     11.62 o 
  -3   3   6      410.90      427.38      7.22 o 
  -2   3   6       25.71       34.25      2.41 o 
  -1   3   6      171.82      180.70      6.04 o 
   0   3   6      665.33      720.20     16.00 o 
   1   3   6        9.64       11.59      1.55 o 
   2   3   6      966.25      944.82     13.07 o 
   3   3   6      159.82      166.72      4.81 o 
   4   3   6       62.19       60.79      2.95 o 
  -6   4   6       39.66       41.39      2.65 o 
  -5   4   6       81.81       79.02      3.71 o 
  -4   4   6      503.31      523.74     11.80 o 
  -3   4   6      345.39      341.53      5.16 o 
  -2   4   6       61.38       61.31      3.35 o 
  -1   4   6       68.60       68.49      2.94 o 
   0   4   6      394.54      410.96     10.78 o 
   1   4   6      325.23      346.59      5.59 o 
   2   4   6      343.60      343.60      4.95 o 
   3   4   6      305.05      301.67      7.10 o 
   4   4   6      161.92      163.50      5.14 o 
   5   4   6       63.87       55.64      3.88 o 
  -6   5   6       34.97       32.74      2.41 o 
  -5   5   6        0.96        0.33      1.02 o 
  -4   5   6      240.00      245.85      7.02 o 
  -3   5   6       45.13       49.02      2.53 o 
  -2   5   6      196.19      203.48      4.48 o 
  -1   5   6      133.03      141.76      3.18 o 
   0   5   6       64.20       60.19      2.03 o 
   1   5   6       96.58       92.07      2.62 o 
   2   5   6      385.93      375.24      5.44 o 
   3   5   6        7.45        5.19      1.14 o 
   4   5   6       37.35       35.47      3.31 o 
   5   5   6       21.15       21.27      2.49 o 
  -7   6   6        3.36        3.76      1.06 o 
  -6   6   6       29.07       29.72      1.72 o 
  -5   6   6       25.81       22.82      1.59 o 
  -4   6   6       37.68       35.40      1.90 o 
  -3   6   6       40.45       42.53      1.93 o 
  -2   6   6      155.77      166.13      6.45 o 
  -1   6   6       89.69       82.09      3.61 o 
   0   6   6       61.18       61.42      2.18 o 
   1   6   6        9.47        8.41      0.86 o 
   2   6   6       39.65       39.01      2.24 o 
   3   6   6       19.79       22.78      2.73 o 
   4   6   6       15.25       16.82      2.45 o 
   5   6   6       41.93       40.82      3.35 o 
  -7   7   6       31.43       31.27      1.88 o 
  -6   7   6        8.38        7.58      0.98 o 
  -5   7   6       66.15       62.75      2.51 o 
  -4   7   6      119.69      120.79      3.56 o 
  -3   7   6      139.19      139.07      6.41 o 
  -2   7   6        9.40        9.31      1.76 o 
  -1   7   6      236.97      219.93      7.88 o 
   0   7   6       40.85       39.47      3.67 o 
   1   7   6       11.93       13.26      1.40 o 
   2   7   6       47.36       42.82      3.76 o 
   3   7   6       41.87       41.06      3.76 o 
   4   7   6       28.87       28.21      3.02 o 
   5   7   6        8.86       11.55      1.30 o 
   6   7   6       14.73       16.91      1.27 o 
  -6   8   6       11.97       12.82      1.39 o 
  -5   8   6        1.00       -0.10      1.31 o 
  -4   8   6      337.12      357.29      6.92 o 
  -3   8   6      140.30      147.75      7.84 o 
  -2   8   6        7.71        7.84      1.76 o 
  -1   8   6       68.24       62.57      4.04 o 
   0   8   6      174.34      156.48      4.67 o 
   1   8   6       31.37       27.03      1.97 o 
   2   8   6       77.46       68.29      4.73 o 
   3   8   6       62.93       55.72      4.37 o 
   4   8   6        4.28        4.08      1.47 o 
   5   8   6        1.77        1.67      0.90 o 
  -5   9   6       22.83       20.88      1.31 o 
  -4   9   6      110.84      110.92      3.22 o 
  -3   9   6       42.09       39.85      2.12 o 
  -2   9   6       17.10       16.29      2.25 o 
  -1   9   6       97.91       93.84      5.06 o 
   0   9   6      163.57      143.93      6.33 o 
   1   9   6        8.20        8.73      1.25 o 
   2   9   6       12.74       12.16      1.27 o 
   3   9   6        6.22        8.53      1.88 o 
   4   9   6       26.31       22.57      2.49 o 
   5   9   6        4.18        6.86      1.22 o 
  -5  10   6        7.96        6.61      0.98 o 
  -4  10   6       27.99       29.74      1.84 o 
  -3  10   6       12.18        8.35      0.92 o 
  -2  10   6       63.42       59.15      3.84 o 
  -1  10   6      112.86      102.37      5.14 o 
   0  10   6       27.08       29.76      2.73 o 
   1  10   6       25.26       22.02      1.60 o 
   2  10   6        6.85        6.90      0.97 o 
   3  10   6       15.26       14.16      2.00 o 
   4  10   6       41.09       41.76      2.98 o 
  -3  11   6       20.33       23.43      2.08 o 
  -2  11   6       94.71       99.23      4.49 o 
  -1  11   6       75.48       75.11      4.00 o 
   0  11   6       28.55       20.98      2.08 o 
   1  11   6       23.68       27.47      2.25 o 
   2  11   6       40.97       43.88      1.89 o 
   3  11   6       21.93       20.78      2.04 o 
  -2  12   6       10.27        8.74      1.31 o 
  -1  12   6       12.45       12.25      1.47 o 
   0  12   6       28.47       31.72      2.20 o 
   1  12   6       17.40       17.23      1.55 o 
   5  -6   7       49.14       44.25      3.06 o 
   5  -5   7       55.71       56.29      3.80 o 
   6  -5   7       45.29       48.78      3.18 o 
  -7  -4   7      126.23      126.95      5.10 o 
  -6  -4   7       29.61       29.32      1.93 o 
  -5  -4   7       66.58       67.69      2.96 o 
  -4  -4   7      197.03      209.32      7.55 o 
  -3  -4   7      240.76      258.79      8.08 o 
  -2  -4   7       63.23       56.17      3.31 o 
  -1  -4   7      269.63      261.28      7.80 o 
   5  -4   7      199.88      190.46      7.76 o 
   6  -4   7       12.58       11.92      1.76 o 
  -7  -3   7        7.14        8.64      1.11 o 
  -6  -3   7       51.74       47.64      3.63 o 
  -5  -3   7      141.34      131.68      6.16 o 
  -4  -3   7        0.75        0.74      0.69 o 
  -3  -3   7      461.68      474.62     15.18 o 
  -2  -3   7        8.27        7.31      0.94 o 
  -1  -3   7      441.75      476.23     11.71 o 
   4  -3   7      151.87      159.97      6.45 o 
   5  -3   7       80.46       79.47      4.98 o 
   6  -3   7       10.28        8.20      1.67 o 
   7  -3   7       11.78       11.59      1.59 o 
  -8  -2   7       12.63       12.57      1.55 o 
  -7  -2   7       50.91       45.23      3.31 o 
  -6  -2   7       60.91       61.47      4.12 o 
  -5  -2   7      403.77      408.92     12.08 o 
  -4  -2   7       89.75       87.84      4.73 o 
  -3  -2   7       26.35       25.56      1.66 o 
  -2  -2   7      157.22      166.84      4.22 o 
  -1  -2   7      408.36      421.88      7.53 o 
   0  -2   7       81.60       91.64      3.92 o 
   4  -2   7      329.82      315.69     10.12 o 
   5  -2   7      140.00      145.80      6.41 o 
   6  -2   7        7.23        8.57      1.84 o 
   7  -2   7        7.98        5.35      1.22 o 
  -8  -1   7       39.25       37.72      2.65 o 
  -7  -1   7       26.98       23.43      2.45 o 
  -6  -1   7        0.06       -0.12      0.98 o 
  -5  -1   7      179.36      181.97      7.27 o 
  -4  -1   7      100.06       90.58      4.82 o 
  -3  -1   7       53.88       58.05      2.52 o 
  -2  -1   7      104.76      104.48      4.10 o 
  -1  -1   7       73.85       69.95      2.54 o 
   0  -1   7      200.28      224.17      4.95 o 
   1  -1   7      237.23      230.26      7.18 o 
   2  -1   7        7.71        6.51      0.84 o 
   4  -1   7       16.90       18.33      2.37 o 
   5  -1   7       48.18       53.02      3.92 o 
   6  -1   7        4.60        6.33      1.59 o 
   7  -1   7       12.95       13.14      1.80 o 
  -8   0   7        0.95        0.00      0.73 o 
  -7   0   7        1.19        1.59      0.86 o 
  -6   0   7      171.72      168.01      7.02 o 
  -5   0   7      302.47      280.83      9.39 o 
  -4   0   7        0.24        0.65      0.82 o 
  -3   0   7       94.55       96.31      4.65 o 
  -2   0   7      150.36      159.23      4.18 o 
  -1   0   7      121.14      127.96      3.58 o 
   0   0   7        3.69        3.43      1.06 o 
   1   0   7       59.32       73.82      3.49 o 
   2   0   7        1.56        1.71      0.62 o 
   3   0   7        7.85        9.71      1.71 o 
   4   0   7       67.04       61.51      4.20 o 
   5   0   7       33.62       35.68      3.35 o 
   6   0   7        4.12        3.43      1.39 o 
   7   0   7       31.00       35.84      2.73 o 
  -8   1   7       38.91       37.31      2.65 o 
  -6   1   7        0.02        0.20      1.10 o 
  -5   1   7      179.66      166.54      6.86 o 
  -3   1   7       53.29       57.69      2.57 o 
  -2   1   7      103.86      101.50      3.25 o 
  -1   1   7       74.56       72.90      2.63 o 
   0   1   7      201.55      210.75      4.94 o 
   1   1   7      237.42      236.86      5.34 o 
   2   1   7        7.74        8.59      1.02 o 
   3   1   7       50.82       52.48      2.55 o 
   4   1   7       17.09       17.35      2.37 o 
   5   1   7       47.62       51.72      4.04 o 
   6   1   7        4.66        4.73      1.47 o 
   7   1   7       12.99       14.94      1.71 o 
  -8   2   7       12.73       11.84      1.63 o 
  -4   2   7       89.63       86.33      3.67 o 
  -3   2   7       26.28       24.37      1.21 o 
  -2   2   7      158.37      157.57      4.20 o 
  -1   2   7      407.91      411.91     10.23 o 
   0   2   7       79.93       82.86      4.04 o 
   1   2   7        2.11        3.73      0.75 o 
   2   2   7        4.87        4.95      0.72 o 
   3   2   7       49.75       45.58      2.53 o 
   4   2   7      330.41      324.51     11.02 o 
   5   2   7      141.01      145.03      7.06 o 
   6   2   7        7.23        8.00      1.55 o 
  -7   3   7        7.33        9.63      1.59 o 
  -5   3   7      140.17      136.42      4.98 o 
  -4   3   7        0.65        2.27      0.70 o 
  -3   3   7      461.37      461.70      6.65 o 
  -2   3   7        8.40        7.63      1.44 o 
  -1   3   7      443.46      457.54      9.10 o 
   0   3   7       48.95       57.77      3.08 o 
   1   3   7      186.66      201.89      4.16 o 
   2   3   7       23.06       18.32      2.47 o 
   3   3   7       19.09       21.03      1.82 o 
   4   3   7      151.02      147.68      7.14 o 
  -7   4   7      126.50      132.25      5.22 o 
  -6   4   7       30.07       29.96      2.73 o 
  -5   4   7       66.52       66.60      2.64 o 
  -4   4   7      197.56      209.89      4.86 o 
  -3   4   7      239.05      244.80      5.12 o 
  -2   4   7       63.19       58.10      1.74 o 
  -1   4   7      269.78      252.28      3.97 o 
   0   4   7      129.68      128.97      3.15 o 
   1   4   7       46.80       45.82      1.75 o 
   2   4   7       73.64       66.59      3.03 o 
   3   4   7      322.06      302.05      7.33 o 
   4   4   7       91.28       85.90      3.70 o 
   5   4   7      200.05      192.66      7.31 o 
  -7   5   7       69.00       82.94      4.04 o 
  -6   5   7       28.11       29.23      2.16 o 
  -5   5   7       40.73       40.78      2.65 o 
  -4   5   7      480.58      476.60     11.31 o 
  -3   5   7      362.88      407.36      7.44 o 
  -2   5   7      312.86      312.14      9.55 o 
  -1   5   7      398.64      420.36      9.47 o 
   0   5   7       31.35       30.56      1.57 o 
   1   5   7      101.67      110.07      3.78 o 
   2   5   7      114.72      110.15      3.09 o 
   3   5   7      824.86      765.34     13.77 o 
   4   5   7       53.75       46.53      3.76 o 
   5   5   7       56.19       53.35      3.71 o 
  -6   6   7       58.32       53.70      2.18 o 
  -5   6   7       27.17       24.52      1.61 o 
  -4   6   7        5.93        4.35      0.95 o 
  -3   6   7      742.69      750.86     11.85 o 
  -2   6   7        6.70        5.71      1.55 o 
  -1   6   7        9.11        6.28      1.61 o 
   0   6   7        9.57        9.82      2.47 o 
   1   6   7       32.75       33.78      2.14 o 
   2   6   7      306.43      304.81      8.86 o 
   3   6   7       33.32       32.04      3.35 o 
   4   6   7       84.76       86.33      5.22 o 
   5   6   7       49.28       42.41      3.22 o 
   6   6   7        4.20        5.43      0.98 o 
  -6   7   7        2.97        2.46      0.88 o 
  -5   7   7       29.68       33.01      1.79 o 
  -4   7   7       44.79       45.33      2.13 o 
  -3   7   7      128.23      121.99      7.29 o 
  -2   7   7      148.51      148.29      6.49 o 
  -1   7   7      461.19      456.47     12.74 o 
   0   7   7        6.96        4.50      1.31 o 
   1   7   7       55.89       51.20      2.67 o 
   2   7   7      112.05      107.96      6.08 o 
   3   7   7      209.62      198.58      8.49 o 
   4   7   7       43.50       36.53      3.35 o 
   5   7   7       25.01       25.39      2.49 o 
  -6   8   7       30.61       30.08      1.84 o 
  -5   8   7       11.79       11.55      1.14 o 
  -4   8   7       15.95       13.77      1.23 o 
  -3   8   7       23.61       17.96      2.41 o 
  -2   8   7        1.25       -0.78      1.18 o 
  -1   8   7       37.89       42.41      3.43 o 
   0   8   7       53.23       47.66      2.94 o 
   1   8   7       12.64        9.32      1.30 o 
   2   8   7       11.53       12.00      2.29 o 
   3   8   7      159.52      161.48      7.27 o 
   4   8   7       15.16       11.18      1.84 o 
   5   8   7       10.67       11.02      1.63 o 
  -5   9   7        9.14        7.75      0.78 o 
  -4   9   7        2.70        4.04      1.47 o 
  -3   9   7       38.73       33.84      2.94 o 
  -2   9   7       19.79       18.69      2.33 o 
  -1   9   7       17.66       19.67      2.37 o 
   0   9   7      139.11      127.56      5.84 o 
   1   9   7       55.98       51.55      2.69 o 
   2   9   7       17.34       16.00      2.29 o 
   3   9   7       16.44       13.59      2.12 o 
   4   9   7       44.03       38.57      2.90 o 
  -4  10   7        3.93        4.82      1.10 o 
  -3  10   7        6.46        7.76      1.43 o 
  -2  10   7      114.52      114.05      5.14 o 
  -1  10   7       18.51       17.02      2.08 o 
   0  10   7       25.20       29.88      2.69 o 
   1  10   7        3.14        2.44      0.90 o 
   2  10   7        5.32        4.61      1.18 o 
   3  10   7        0.30        1.14      0.86 o 
  -2  11   7        9.67       10.20      1.47 o 
  -1  11   7       21.12       22.82      2.16 o 
   0  11   7       36.56       36.74      2.41 o 
   1  11   7       18.06       22.45      1.76 o 
   5  -5   8       35.93       37.63      2.86 o 
  -6  -4   8      133.02      127.19      5.43 o 
  -5  -4   8       47.35       42.12      3.22 o 
  -4  -4   8       14.39       14.33      2.04 o 
  -3  -4   8      268.34      289.12      9.14 o 
  -2  -4   8       46.23       50.17      3.35 o 
   5  -4   8       45.80       44.41      3.39 o 
   6  -4   8      116.69      118.13      4.98 o 
  -7  -3   8      133.67      139.11      5.35 o 
  -6  -3   8      182.98      173.27      6.86 o 
  -5  -3   8       43.05       40.94      3.39 o 
  -4  -3   8       86.13       93.47      5.06 o 
  -3  -3   8       42.43       44.53      3.35 o 
  -2  -3   8       17.36       18.25      2.12 o 
  -1  -3   8      260.49      267.89      8.57 o 
   4  -3   8       17.44       14.33      2.04 o 
   5  -3   8       19.79       18.90      2.37 o 
   6  -3   8      101.77      101.39      4.82 o 
  -7  -2   8       54.53       57.51      3.55 o 
  -6  -2   8       11.50        7.76      1.67 o 
  -5  -2   8        3.60        1.67      1.31 o 
  -4  -2   8       40.54       40.33      3.35 o 
  -3  -2   8       90.91       92.70      4.94 o 
  -2  -2   8      110.03      105.47      5.14 o 
  -1  -2   8       13.09       10.84      1.14 o 
   4  -2   8      108.55      112.78      5.67 o 
   5  -2   8        7.75        6.41      1.43 o 
   6  -2   8       23.24       24.65      2.53 o 
  -7  -1   8        0.42       -0.53      0.78 o 
  -6  -1   8        5.06        3.96      1.43 o 
  -5  -1   8      196.66      202.38      8.16 o 
  -4  -1   8      208.58      201.97      8.00 o 
  -3  -1   8        0.56        1.39      1.02 o 
  -2  -1   8      102.29      109.15      6.33 o 
  -1  -1   8      122.30      133.75      3.95 o 
   0  -1   8       71.44       76.13      3.96 o 
   1  -1   8       23.82       27.93      1.73 o 
   2  -1   8       25.97       25.43      2.41 o 
   4  -1   8       50.64       49.27      3.80 o 
   5  -1   8       21.01       16.86      2.33 o 
   6  -1   8       18.03       17.59      2.16 o 
  -7   0   8        3.56        2.04      1.02 o 
  -6   0   8        0.33        0.29      1.14 o 
  -5   0   8      276.17      294.95     10.29 o 
  -4   0   8      122.92      129.97      6.25 o 
  -3   0   8      243.37      256.75      8.82 o 
  -2   0   8        2.68        2.93      0.77 o 
  -1   0   8      426.07      430.53      9.14 o 
   0   0   8      192.15      199.15      6.98 o 
   1   0   8       40.22       36.03      1.99 o 
   2   0   8       72.00       85.47      4.45 o 
   3   0   8       68.78       67.19      4.37 o 
   4   0   8        1.06        1.76      1.27 o 
   5   0   8        8.85       12.00      2.08 o 
   6   0   8        1.35        0.20      0.78 o 
  -7   1   8        0.48        1.39      1.10 o 
  -6   1   8        4.95        5.51      1.59 o 
  -5   1   8      195.74      200.83      8.16 o 
  -4   1   8      208.82      202.70      8.00 o 
  -3   1   8        0.59        0.16      0.94 o 
  -2   1   8      103.03      100.66      4.98 o 
  -1   1   8      121.33      125.04      7.98 o 
   0   1   8       72.33       78.11      2.97 o 
   1   1   8       23.78       23.58      1.70 o 
   2   1   8       25.98       28.94      2.69 o 
   3   1   8        3.26        2.79      0.88 o 
   4   1   8       51.58       52.08      4.08 o 
   5   1   8       20.98       15.92      2.37 o 
   6   1   8       17.89       15.43      2.04 o 
  -7   2   8       54.94       53.55      3.43 o 
  -6   2   8       11.35       10.08      1.88 o 
  -5   2   8        3.42        3.06      1.35 o 
  -4   2   8       40.38       34.70      3.18 o 
  -3   2   8       92.14       88.05      4.73 o 
  -2   2   8      109.40      110.21      5.18 o 
  -1   2   8       13.30       13.43      1.12 o 
   0   2   8      349.40      362.00      7.52 o 
   1   2   8      249.75      247.03      8.61 o 
   2   2   8       90.24       90.51      3.52 o 
   3   2   8        6.85        8.51      1.86 o 
   4   2   8      108.54      109.84      6.08 o 
   5   2   8        8.00        5.40      1.16 o 
   6   2   8       23.12       23.67      2.25 o 
  -7   3   8      133.67      137.64      5.39 o 
  -6   3   8      184.38      185.07      7.06 o 
  -5   3   8       42.25       38.98      3.31 o 
  -4   3   8       85.50       88.58      4.90 o 
  -3   3   8       42.40       47.09      2.37 o 
  -2   3   8       17.81       17.83      1.61 o 
  -1   3   8      260.57      260.49      4.83 o 
   0   3   8      356.92      363.81     11.02 o 
   1   3   8      332.81      346.37      7.52 o 
   2   3   8       28.21       24.40      1.89 o 
   3   3   8        5.08        3.89      1.39 o 
   4   3   8       17.32       14.20      1.58 o 
  -7   4   8       45.63       46.74      3.02 o 
  -6   4   8      132.20      129.52      5.47 o 
  -5   4   8       46.70       44.45      3.35 o 
  -4   4   8       14.66       12.95      1.23 o 
  -3   4   8      267.52      286.99      5.46 o 
  -2   4   8       45.74       43.93      1.86 o 
  -1   4   8      535.53      565.54     10.21 o 
   0   4   8      586.86      598.18     17.33 o 
   1   4   8       53.31       51.68      5.51 o 
   2   4   8        3.99        1.39      0.86 o 
   3   4   8       26.85       26.18      2.06 o 
   4   4   8       99.10      100.41      5.39 o 
  -6   5   8      146.54      150.17      6.08 o 
  -5   5   8       75.51       72.08      2.68 o 
  -4   5   8      169.27      163.92      4.26 o 
  -3   5   8        7.81        8.57      1.16 o 
  -2   5   8      596.92      579.43     10.56 o 
  -1   5   8      211.01      214.02      5.59 o 
   0   5   8      212.38      199.93      5.38 o 
   1   5   8       60.83       60.27      3.55 o 
   2   5   8        6.22        3.53      1.00 o 
   3   5   8      109.79      106.60      4.17 o 
   4   5   8       32.69       27.63      2.90 o 
   5   5   8       35.61       37.31      2.82 o 
  -6   6   8       30.51       35.80      2.73 o 
  -5   6   8       27.66       26.73      1.62 o 
  -4   6   8       34.69       35.41      4.02 o 
  -3   6   8      276.08      292.63      9.71 o 
  -2   6   8       65.73       57.31      3.92 o 
  -1   6   8      279.53      265.99      6.46 o 
   0   6   8      896.31      856.26     17.35 o 
   1   6   8       89.64       90.45      3.53 o 
   2   6   8       15.66       13.76      2.33 o 
   3   6   8       35.89       38.33      3.55 o 
   4   6   8      253.79      249.81      8.90 o 
   5   6   8        8.95        8.00      1.39 o 
  -6   7   8      138.54      151.56      5.39 o 
  -5   7   8        2.46        4.31      0.92 o 
  -4   7   8       14.18       11.46      1.07 o 
  -3   7   8        0.28        1.51      1.06 o 
  -2   7   8      294.58      275.89      9.31 o 
  -1   7   8        6.71        4.94      1.04 o 
   0   7   8       80.73       81.63      3.69 o 
   1   7   8       51.99       44.40      2.53 o 
   2   7   8       44.97       38.86      3.67 o 
   3   7   8       84.87       74.29      4.78 o 
   4   7   8        6.66        5.14      1.43 o 
  -5   8   8        2.31        0.80      0.58 o 
  -4   8   8        3.00        2.61      1.14 o 
  -3   8   8       16.29       15.96      2.08 o 
  -2   8   8       29.35       27.43      2.69 o 
  -1   8   8      131.04      126.58      5.84 o 
   0   8   8      185.69      186.71      5.23 o 
   1   8   8       69.37       65.08      2.98 o 
   2   8   8       55.06       52.25      4.00 o 
   3   8   8        2.29        4.45      1.39 o 
   4   8   8       16.30       14.12      1.88 o 
  -4   9   8       17.42       12.65      1.59 o 
  -3   9   8        0.03       -0.29      1.02 o 
  -2   9   8       12.11       16.41      2.04 o 
  -1   9   8       23.97       22.21      2.41 o 
   0   9   8       74.90       72.04      4.12 o 
   1   9   8       64.72       58.78      3.92 o 
   2   9   8        0.08       -0.65      1.10 o 
   3   9   8        5.91        3.06      0.98 o 
  -3  10   8       10.60       11.39      1.51 o 
  -2  10   8        6.99        5.18      1.27 o 
  -1  10   8       16.15       17.72      1.96 o 
   0  10   8       19.18       14.45      1.55 o 
   1  10   8       35.26       33.88      2.78 o 
   2  10   8        5.48        3.80      1.10 o 
   4  -5   9       89.05       80.00      4.25 o 
   5  -5   9        2.04        1.84      0.86 o 
  -6  -4   9      137.61      136.82      5.22 o 
  -5  -4   9      100.61       95.39      4.73 o 
  -4  -4   9       49.57       47.88      3.47 o 
  -3  -4   9      149.75      142.78      6.16 o 
  -2  -4   9        0.34       -0.37      0.69 o 
   4  -4   9       23.30       19.59      2.20 o 
   5  -4   9       33.77       35.88      2.78 o 
  -6  -3   9      118.61      117.88      5.14 o 
  -5  -3   9       33.22       33.59      2.94 o 
  -4  -3   9       11.96       13.10      2.12 o 
  -3  -3   9       21.66       23.92      2.61 o 
  -2  -3   9        5.41        6.12      1.55 o 
   1  -3   9      106.67      118.25      5.14 o 
   4  -3   9       27.94       27.06      2.61 o 
   5  -3   9       42.44       35.39      2.98 o 
  -7  -2   9       15.98       16.33      1.80 o 
  -6  -2   9       85.60       75.19      4.33 o 
  -5  -2   9      264.03      267.52      9.27 o 
  -4  -2   9      272.83      282.22      9.71 o 
  -3  -2   9      252.18      250.14      8.98 o 
  -2  -2   9      267.18      272.46      9.43 o 
   1  -2   9      317.36      333.53      9.80 o 
   3  -2   9       77.27       79.27      4.78 o 
   4  -2   9        4.26        4.73      1.47 o 
   5  -2   9       10.08        8.92      1.14 o 
  -7  -1   9        6.19        5.06      1.06 o 
  -6  -1   9       51.83       49.19      3.51 o 
  -5  -1   9       28.62       29.39      2.98 o 
  -4  -1   9      241.20      254.34      9.27 o 
  -3  -1   9      166.72      158.54      6.98 o 
  -2  -1   9        0.32        1.80      1.18 o 
  -1  -1   9      315.62      322.96     10.45 o 
   1  -1   9      112.11      112.86      5.31 o 
   2  -1   9      300.63      294.87      9.31 o 
   3  -1   9      117.61      116.13      5.92 o 
   4  -1   9        9.25        8.16      1.76 o 
   5  -1   9       16.20       15.18      1.43 o 
   6  -1   9        1.61        2.41      1.02 o 
  -7   0   9        2.50        2.16      0.98 o 
  -6   0   9       61.80       66.45      4.16 o 
  -5   0   9       22.20       20.69      2.65 o 
  -4   0   9      228.29      213.48      8.41 o 
  -3   0   9      185.05      198.99      8.00 o 
  -2   0   9      399.52      426.31     12.49 o 
  -1   0   9        3.48        4.16      1.39 o 
   0   0   9       43.73       49.64      3.51 o 
   1   0   9       34.82       31.27      2.90 o 
   2   0   9      166.84      168.83      6.90 o 
   3   0   9      328.12      330.22     10.86 o 
   4   0   9        6.23        4.33      1.55 o 
   5   0   9       12.22       12.78      1.92 o 
   6   0   9        4.40        3.76      1.06 o 
  -7   1   9        6.14        4.90      1.10 o 
  -6   1   9       51.70       51.92      3.63 o 
  -5   1   9       28.67       26.12      2.82 o 
  -4   1   9      241.14      250.26      9.22 o 
  -3   1   9      166.77      152.99      6.86 o 
  -2   1   9        0.37        1.27      1.18 o 
  -1   1   9      316.27      334.42      7.39 o 
   0   1   9       37.44       39.88      3.27 o 
   1   1   9      110.82      114.45      5.67 o 
   2   1   9      299.78      283.51      6.91 o 
   3   1   9      118.74      125.48      4.31 o 
   4   1   9        9.34        9.63      1.88 o 
   5   1   9       16.23       17.43      1.57 o 
  -7   2   9       16.09       12.90      1.67 o 
  -6   2   9       84.73       82.21      4.45 o 
  -5   2   9      264.85      256.34      9.10 o 
  -4   2   9      270.83      267.69      9.47 o 
  -3   2   9      255.38      249.51      6.22 o 
  -2   2   9      266.76      282.47      5.26 o 
  -1   2   9       20.98       19.55      2.41 o 
   0   2   9      127.15      126.58      6.08 o 
   1   2   9      317.13      317.96      7.37 o 
   2   2   9       69.29       63.30      3.06 o 
   3   2   9       76.93       78.55      3.43 o 
   4   2   9        4.26        5.18      1.71 o 
   5   2   9       10.11       11.43      1.76 o 
  -6   3   9      118.37      119.52      5.22 o 
  -5   3   9       33.13       36.04      3.10 o 
  -4   3   9       12.30       10.33      1.92 o 
  -3   3   9       22.11       21.06      1.38 o 
  -2   3   9        5.42        5.34      0.81 o 
  -1   3   9      107.67      111.88      5.80 o 
   0   3   9      477.64      488.47     14.04 o 
   1   3   9      107.43      108.87      4.00 o 
   2   3   9       61.30       61.78      3.06 o 
   3   3   9       48.29       42.10      2.57 o 
   4   3   9       28.02       24.71      1.87 o 
  -6   4   9      138.40      144.66      5.08 o 
  -5   4   9      101.58      103.76      3.55 o 
  -4   4   9       49.84       50.13      2.54 o 
  -3   4   9      149.45      145.64      4.43 o 
  -2   4   9        0.46        0.38      0.55 o 
  -1   4   9       21.73       22.12      1.80 o 
   0   4   9      101.46      101.23      5.71 o 
   1   4   9      296.23      289.30      7.01 o 
   2   4   9       10.89       11.79      1.48 o 
   3   4   9       23.79       23.53      1.95 o 
   4   4   9       23.19       23.63      2.49 o 
  -6   5   9       17.87       15.51      1.80 o 
  -5   5   9        6.49        5.67      1.51 o 
  -4   5   9       79.20       79.39      4.57 o 
  -3   5   9        8.99       10.37      1.88 o 
  -2   5   9       88.97       93.12      3.55 o 
  -1   5   9        5.95        6.87      1.11 o 
   0   5   9       46.87       46.63      2.49 o 
   1   5   9      104.70      118.13      6.33 o 
   2   5   9        0.62        0.51      0.75 o 
   3   5   9       55.33       51.27      3.96 o 
   4   5   9       90.33       87.76      4.65 o 
  -5   6   9        5.64        3.92      1.22 o 
  -4   6   9       16.43       17.14      2.20 o 
  -3   6   9       29.13       32.82      2.94 o 
  -2   6   9       57.92       51.96      3.71 o 
  -1   6   9       62.33       58.10      2.79 o 
   0   6   9       81.87       81.66      4.76 o 
   1   6   9       24.87       24.71      1.83 o 
   2   6   9      120.59      115.07      6.16 o 
   3   6   9       13.51       19.23      2.45 o 
   4   6   9        5.69        8.04      1.55 o 
  -5   7   9       30.93       30.08      2.41 o 
  -4   7   9      161.91      171.44      6.49 o 
  -3   7   9        3.65        4.33      1.39 o 
  -2   7   9       17.03       15.72      2.16 o 
  -1   7   9       25.45       23.79      2.71 o 
   0   7   9       68.55       64.95      2.95 o 
   1   7   9       55.52       55.66      2.65 o 
   2   7   9       17.28       16.57      2.33 o 
   3   7   9       19.10       14.33      2.00 o 
   4   7   9       22.13       20.33      2.08 o 
  -4   8   9        4.14        3.39      0.94 o 
  -3   8   9       21.84       25.39      2.37 o 
  -2   8   9       34.31       36.49      2.90 o 
  -1   8   9        4.47        4.82      1.35 o 
   0   8   9       31.23       31.48      3.02 o 
   1   8   9       57.43       48.78      3.71 o 
   2   8   9       42.10       38.57      3.18 o 
   3   8   9        5.42        3.31      1.10 o 
  -3   9   9        4.96        4.25      1.14 o 
  -2   9   9        4.31        3.47      1.10 o 
  -1   9   9       13.27       13.76      1.71 o 
   0   9   9       38.11       36.37      2.69 o 
   1   9   9       18.34       17.76      2.16 o 
   2   9   9        8.77        8.61      1.47 o 
  -1  10   9       32.99       37.84      2.45 o 
   3  -5  10        2.67        2.86      1.02 o 
  -5  -4  10       44.57       43.68      2.90 o 
  -4  -4  10       36.39       36.70      2.90 o 
   3  -4  10       59.64       64.29      3.88 o 
   4  -4  10        0.65        0.41      0.82 o 
  -6  -3  10       18.30       18.86      1.84 o 
  -5  -3  10       29.27       28.61      2.61 o 
  -4  -3  10       80.87       88.41      4.78 o 
  -3  -3  10       75.91       82.78      4.86 o 
   1  -3  10      132.02      121.84      5.39 o 
   3  -3  10        7.67        6.04      1.59 o 
   4  -3  10       43.68       43.15      3.10 o 
  -6  -2  10        5.97        6.49      1.35 o 
  -5  -2  10       66.61       69.76      4.25 o 
  -4  -2  10       30.11       32.04      3.06 o 
  -3  -2  10       24.63       22.57      2.73 o 
  -2  -2  10       25.11       19.14      2.61 o 
   0  -2  10       20.60       26.12      2.57 o 
   1  -2  10       68.05       76.49      4.33 o 
   3  -2  10       25.88       25.02      2.73 o 
   4  -2  10        4.22        5.22      1.31 o 
   5  -2  10       13.98       13.92      1.76 o 
  -6  -1  10        5.20        4.69      1.22 o 
  -5  -1  10       26.50       26.86      2.73 o 
  -4  -1  10      223.77      229.52      8.61 o 
  -3  -1  10      361.54      362.26     11.59 o 
  -2  -1  10      261.76      260.01      9.43 o 
   0  -1  10      211.71      222.54      8.12 o 
   1  -1  10       36.43       39.31      3.22 o 
   2  -1  10       80.07       87.72      4.73 o 
   3  -1  10       60.29       60.62      4.12 o 
   4  -1  10       15.79       16.49      2.16 o 
   5  -1  10       13.89       16.13      1.36 o 
  -6   0  10        4.09        4.04      1.22 o 
  -5   0  10        0.39        0.53      1.10 o 
  -4   0  10        2.02        2.45      1.47 o 
  -3   0  10       26.16       22.49      2.78 o 
  -2   0  10      383.59      359.16     11.67 o 
  -1   0  10       37.57       36.70      3.27 o 
   0   0  10       13.41       17.72      2.33 o 
   1   0  10        4.63        5.47      1.51 o 
   2   0  10       26.79       27.71      2.16 o 
   3   0  10      122.47      114.58      5.80 o 
   4   0  10       22.62       27.10      2.73 o 
   5   0  10        0.13       -0.28      0.88 o 
  -6   1  10        5.14        5.63      1.27 o 
  -5   1  10       26.71       27.96      2.82 o 
  -4   1  10      222.84      216.02      5.67 o 
  -3   1  10      360.43      353.49      7.90 o 
  -2   1  10      264.10      246.06      6.42 o 
  -1   1  10        8.66       10.98      1.96 o 
   0   1  10      212.93      206.83      8.25 o 
   1   1  10       37.01       34.17      3.27 o 
   2   1  10       80.95       80.64      3.41 o 
   3   1  10       59.80       62.59      2.88 o 
   4   1  10       15.72       16.57      2.16 o 
   5   1  10       13.73       15.06      1.80 o 
  -6   2  10        6.02        7.43      1.24 o 
  -5   2  10       67.01       68.45      3.02 o 
  -4   2  10       29.80       27.51      2.84 o 
  -3   2  10       24.69       21.67      1.41 o 
  -2   2  10       24.97       21.06      2.53 o 
  -1   2  10        8.11       11.84      2.04 o 
   0   2  10       20.91       20.41      2.65 o 
   1   2  10       68.06       68.30      3.18 o 
   2   2  10       38.59       36.96      5.14 o 
   3   2  10       25.79       21.83      1.83 o 
   4   2  10        4.44        5.67      1.51 o 
  -6   3  10       18.58       18.01      1.28 o 
  -5   3  10       29.44       28.20      1.80 o 
  -4   3  10       80.67       78.72      3.16 o 
  -3   3  10       76.22       81.99      2.88 o 
  -2   3  10       97.83       97.84      5.39 o 
  -1   3  10       28.12       21.59      2.69 o 
   0   3  10       12.61       12.00      2.12 o 
   1   3  10      132.24      120.70      6.06 o 
   2   3  10       12.91       12.40      1.46 o 
   3   3  10        7.88        7.13      2.16 o 
  -5   4  10       44.64       42.58      2.08 o 
  -4   4  10       36.81       37.26      3.20 o 
  -3   4  10        1.60        1.55      1.02 o 
  -2   4  10       34.40       40.65      2.34 o 
  -1   4  10       19.22       17.18      2.53 o 
   0   4  10       23.47       25.63      2.94 o 
   1   4  10       10.36        8.78      1.96 o 
   2   4  10       24.21       22.08      1.84 o 
   3   4  10       59.75       56.76      2.77 o 
   4   4  10        0.71        0.04      0.82 o 
  -5   5  10        0.39        2.86      1.02 o 
  -4   5  10       13.74       11.67      1.76 o 
  -3   5  10       47.74       47.76      3.35 o 
  -2   5  10       84.45       81.55      4.73 o 
  -1   5  10       11.52       12.36      1.47 o 
   0   5  10        0.81       -0.37      1.02 o 
   1   5  10       95.25       97.68      5.63 o 
   2   5  10       31.36       31.27      3.14 o 
   3   5  10        2.40       -0.12      0.94 o 
   4   5  10       50.11       52.00      3.06 o 
  -5   6  10       14.63       12.61      1.59 o 
  -4   6  10        0.70        5.14      1.18 o 
  -3   6  10       62.09       53.80      3.51 o 
  -2   6  10       60.68       54.70      3.51 o 
  -1   6  10        8.66        6.10      1.18 o 
   0   6  10       14.60       12.42      1.31 o 
   1   6  10       23.01       26.08      2.90 o 
   2   6  10        2.89        3.84      1.43 o 
   3   6  10        8.61       10.45      1.67 o 
  -4   7  10       41.38       47.06      2.90 o 
  -3   7  10        8.50        8.82      1.51 o 
  -2   7  10        7.49        6.33      1.35 o 
  -1   7  10        2.79        2.40      0.78 o 
   0   7  10        0.83        1.05      0.67 o 
   1   7  10       39.42       39.59      3.22 o 
   2   7  10       37.50       36.74      2.98 o 
   3   7  10        6.33        8.61      1.43 o 
  -3   8  10        7.47        6.90      1.27 o 
  -2   8  10        7.76        7.59      1.31 o 
  -1   8  10       36.17       34.53      2.53 o 
   0   8  10       13.19       10.94      1.67 o 
   1   8  10       15.45       16.74      1.96 o 
   2   8  10       24.86       20.16      2.08 o 
   0  -4  11        9.63        7.59      1.39 o 
   3  -4  11        3.92        3.76      1.10 o 
   0  -3  11       60.58       71.31      4.12 o 
   3  -3  11        0.61        2.12      0.98 o 
  -5  -2  11        7.82        5.51      1.31 o 
  -4  -2  11       19.52       16.20      2.20 o 
  -1  -2  11       14.76       18.82      2.33 o 
   0  -2  11       35.69       33.19      2.94 o 
   1  -2  11        2.99        2.73      1.10 o 
   2  -2  11       23.97       22.08      2.45 o 
   3  -2  11       18.45       23.06      2.37 o 
   4  -2  11       21.81       25.47      2.25 o 
  -5  -1  11       12.36       11.64      1.12 o 
  -4  -1  11       12.23        8.74      1.80 o 
  -2  -1  11        6.08        7.96      1.71 o 
  -1  -1  11      142.71      149.07      6.57 o 
   0  -1  11       34.14       43.27      3.43 o 
   1  -1  11        9.85        8.04      1.63 o 
   2  -1  11       24.93       23.96      2.61 o 
   3  -1  11        7.24        6.20      1.47 o 
   4  -1  11       16.81       19.10      2.00 o 
  -5   0  11        2.26        1.88      0.94 o 
  -4   0  11        0.02        0.02      0.68 o 
  -3   0  11       62.94       62.19      2.91 o 
  -2   0  11       21.19       12.33      2.00 o 
  -1   0  11       11.52       17.10      2.37 o 
   0   0  11        7.23        8.41      1.71 o 
   1   0  11       58.39       58.53      4.04 o 
   2   0  11       54.20       55.62      3.08 o 
   3   0  11        0.06        0.61      0.94 o 
   4   0  11       73.64       81.92      4.20 o 
  -5   1  11       12.45        9.39      1.67 o 
  -4   1  11       11.97       14.18      1.34 o 
  -3   1  11      136.20      134.21      6.04 o 
  -2   1  11        6.22        8.41      1.67 o 
  -1   1  11      143.38      140.86      6.57 o 
   0   1  11       33.89       38.37      3.43 o 
   1   1  11        9.66        7.80      2.98 o 
   2   1  11       25.09       22.17      1.75 o 
   3   1  11        7.37        7.43      1.51 o 
   4   1  11       16.83       14.98      1.92 o 
  -5   2  11        7.61        5.10      1.22 o 
  -4   2  11       19.55       14.69      2.04 o 
  -3   2  11        2.21        2.20      1.14 o 
  -2   2  11       70.69       66.13      4.33 o 
  -1   2  11       14.58       17.72      2.49 o 
   0   2  11       35.85       32.88      2.12 o 
   1   2  11        3.03        3.44      0.91 o 
   2   2  11       23.83       22.10      1.73 o 
   3   2  11       18.25       19.70      1.56 o 
  -4   3  11       11.42        9.51      1.39 o 
  -3   3  11       55.65       56.29      3.67 o 
  -2   3  11      117.39      128.90      6.16 o 
  -1   3  11        0.39       -1.22      1.22 o 
   0   3  11       59.71       72.09      4.73 o 
   1   3  11       30.81       28.10      1.98 o 
   2   3  11       25.49       25.35      1.85 o 
   3   3  11        0.67        0.32      0.59 o 
  -4   4  11        9.63       10.29      1.51 o 
  -3   4  11       17.94       17.84      1.92 o 
  -2   4  11       32.03       32.57      2.98 o 
  -1   4  11       16.38       20.45      2.41 o 
   0   4  11        9.97        7.18      1.63 o 
   1   4  11       20.39       22.12      2.61 o 
   2   4  11        0.75        0.95      0.65 o 
   3   4  11        3.81        3.84      1.10 o 
  -4   5  11       71.13       75.15      3.59 o 
  -3   5  11        3.58        6.57      1.14 o 
  -2   5  11       23.20       20.52      1.52 o 
  -1   5  11       18.50       16.82      2.29 o 
   0   5  11       11.09        9.43      1.80 o 
   1   5  11       91.64      100.78      5.31 o 
   2   5  11      128.60      129.27      5.71 o 
  -3   6  11       17.23       16.61      1.71 o 
  -2   6  11        5.17        6.65      1.27 o 
  -1   6  11        0.37       -0.33      0.65 o 
   0   6  11        7.19        7.18      1.51 o 
   1   6  11        3.00        1.14      0.98 o 
   2   6  11        1.49        1.80      0.94 o 
  -1   7  11       12.06       13.43      1.43 o 
   0   7  11        0.67        1.10      0.86 o 
   1   7  11       21.24       17.63      1.96 o 
  -2  -4  12        2.58        2.33      0.90 o 
  -1  -4  12        6.77       10.41      1.47 o 
  -3  -3  12       40.92       48.74      3.06 o 
  -2  -3  12      155.39      171.80      6.33 o 
  -1  -3  12        7.81        7.10      1.43 o 
   0  -3  12        1.00        3.80      1.18 o 
   2  -3  12        9.62       11.27      1.55 o 
  -4  -2  12       23.39       19.18      1.84 o 
  -3  -2  12       28.81       29.72      2.49 o 
  -2  -2  12      101.41      102.86      4.94 o 
  -1  -2  12       25.98       31.02      2.69 o 
   0  -2  12        6.77        6.61      1.43 o 
   2  -2  12       11.16       14.12      1.80 o 
  -4  -1  12        8.28        8.53      1.31 o 
  -3  -1  12        8.83        9.84      1.55 o 
  -2  -1  12       22.51       23.06      2.41 o 
  -1  -1  12       27.37       32.70      2.90 o 
   0  -1  12       17.45       16.78      2.08 o 
   1  -1  12        6.26        5.42      0.94 o 
   2  -1  12        0.04        0.61      0.78 o 
  -4   0  12       18.41       17.55      1.76 o 
  -3   0  12      120.93      122.82      5.35 o 
  -2   0  12        0.16        0.04      0.94 o 
  -1   0  12        7.76        7.80      1.63 o 
   0   0  12        5.30        5.49      0.99 o 
   1   0  12       24.61       25.49      1.72 o 
   2   0  12       53.65       58.78      3.63 o 
  -3   1  12        9.11        6.57      1.47 o 
  -2   1  12       22.40       20.61      2.37 o 
  -1   1  12       27.35       33.27      2.98 o 
   0   1  12       17.64       16.86      1.47 o 
   1   1  12        6.04        5.82      1.47 o 
   2   1  12        0.03       -0.06      0.59 o 
  -3   2  12       28.89       26.90      2.45 o 
  -2   2  12      101.45       93.64      4.90 o 
  -1   2  12       26.25       31.27      2.90 o 
   0   2  12        6.87        6.53      1.55 o 
   1   2  12       15.10       15.12      1.55 o 
   2   2  12       11.09       13.11      1.90 o 
  -3   3  12       41.02       38.29      2.69 o 
  -2   3  12      155.36      156.70      6.37 o 
  -1   3  12        8.13        5.80      1.47 o 
   0   3  12        1.07        2.37      1.18 o 
   1   3  12        0.88        0.98      0.82 o 
   2   3  12        9.72        9.27      1.43 o 
  -2   4  12        2.61        3.59      1.10 o 
  -1   4  12        6.77        6.45      1.35 o 
   0   4  12        7.21        6.86      1.51 o 
   1   4  12        0.80       -0.33      0.78 o 
  -1   5  12        3.70        2.86      1.02 o 
   0   5  12        4.77        4.98      1.22 o 
  -1  -1  13        7.83       11.14      1.59 o 
  -1   0  13        5.34        3.96      1.14 o 
  -1   1  13        7.78       10.57      1.59 o 
                                                 
